# Supplementary material for: Aqua­(4,4′-bipyridine-κN)bis­(1,4-dioxo-1,4-dihydronaphthalen-2-olato-κ2 O 1,O 2)zinc 4,4′-bipyridine mono­solvate dihydrate
Source: Acta Crystallogr Sect E Struct Rep Online. 2011 Oct 5;67(Pt 11):m1489–90. doi: 10.1107/S1600536811038682 (PMC3246923; doi:10.1107/S1600536811038682)
Supplement: Supplementary file 1 [file e-67-m1489-sup1.cif]

##############################################################################
#                                                                            #
# This CIF contains the data in a paper accepted for publication in          #
# Acta Crystallographica Section E. It conforms to the requirements of       #
# Notes for Authors for Acta Crystallographica Section E, and has been       #
# peer reviewed under the auspices of the IUCr Commission on Journals.       #
#                                                                            #
# Full details of the Crystallographic Information File format               #
# are given in the paper "The Crystallographic Information File (CIF):       #
# a New Standard Archive File for Crystallography" by S. R. Hall, F. H.      #
# Allen and I. D. Brown [Acta Cryst. (1991), A47, 655-685].                  #
#                                                                            #
# The current version of the core CIF dictionary is obtainable from          #
# ftp://ftp.iucr.org/pub/cif_core.dic.                                       #
#                                                                            #
# Software is freely available for graphical display of the structure(s)     #
# in this CIF. For information consult the CIF software page                 #
# http://www.iucr.org/resources/cif/software.                                #
#                                                                            #
# This file may be used for bona fide research purposes within the           #
# scientific community so long as proper attribution is given to the journal # 
# article from which it was obtained.                                        #
#                                                                            #
##############################################################################
data_global
_audit_creation_method     'WinGX routine CIF_UPDATE'
_audit_conform_dict_name     cif_core.dic
_audit_conform_dict_version     2.4
_journal_data_validation_number     ?
_journal_date_recd_electronic     2011-06-10
_journal_date_accepted     2011-09-20
_journal_name_full     'Acta Crystallographica, Section E'
_journal_year     2011
_journal_volume     67
_journal_issue     11
_journal_page_first     m1489
_journal_page_last     m1490
_journal_paper_category     QM
_journal_coeditor_code     BH2363
_publ_contact_author_name     'Resende, Jackson A. L. C.'
_publ_contact_author_address
;
Departamento de Qu\'imica Inorg\^anica
Instituto de Qu\'imica
Universidade Federal Fluminense
Niter\'oi
Rio de Janeiro
Brazil
CEP 24.020-140
;
_publ_contact_author_email     jresende@vm.uff.br
_publ_contact_author_fax     +55-21-2629-2129
_publ_contact_author_phone     +55-21-2629-2224
_publ_section_title
;\
Aqua(4,4'-bipyridine-\k<i>N</i>)bis(1,4-dioxo-1,4-dihydronaphthalen-2-olato-\
\k^2^<i>O</i>^1^,<i>O</i>^2^)zinc 4,4'-bipyridine monosolvate dihydrate
;
_publ_section_title_footnote     .
loop_
    _publ_author_name
    _publ_author_footnote
    _publ_author_address
    "Silva, Marcos M. P." .
;
Departamento de Qu\'imica Inorg\^anica
Instituto de Qu\'imica
Universidade Federal Fluminense
Niter\'oi
Rio de Janeiro, CEP 24.020-140
Brazil
;
    "Carvalho, Lucas J." .
;
Departamento de Qu\'imica Inorg\^anica
Instituto de Qu\'imica
Universidade Federal Fluminense
Niter\'oi
Rio de Janeiro, CEP 24.020-140
Brazil
;
    "Lanznaster, Maur\'icio" .
;
Departamento de Qu\'imica Inorg\^anica
Instituto de Qu\'imica
Universidade Federal Fluminense
Niter\'oi
Rio de Janeiro, CEP 24.020-140
Brazil
;
    "Resende, Jackson A. L. C." .
;
Departamento de Qu\'imica Inorg\^anica
Instituto de Qu\'imica
Universidade Federal Fluminense
Niter\'oi
Rio de Janeiro, CEP 24.020-140
Brazil
;
data_I
_audit_creation_method     'WinGX routine CIF_UPDATE'
_chemical_name_systematic
;
Aqua(4,4'-bipyridine-\k<i>N</i>)bis(1,4-dioxo-1,4-dihydronaphthalen-2-olato-
\k^2^<i>O</i>^1^,<i>O</i>^2^)zinc 4,4'-bipyridine monosolvate dihydrate
;
_chemical_name_common     ?
_chemical_formula_moiety     'C30 H20 N2 O7 Zn, C10 H8 N2, 2(H2 O)'
_chemical_formula_sum     'C40 H32 N4 O9 Zn'
_chemical_formula_iupac
                        '[Zn (C10 H5 O3)2 (C10 H8 N2) (H2 O)], C10 H8 N2, 2H2 O'
_chemical_formula_weight     778.07
_symmetry_cell_setting     triclinic
_symmetry_space_group_name_H-M     'P -1'
_symmetry_space_group_name_Hall     '-P 1'
loop_
    _symmetry_equiv_pos_as_xyz
    'x, y, z'
    '-x, -y, -z'
_cell_length_a     8.1448(16)
_cell_length_b     14.179(3)
_cell_length_c     15.910(3)
_cell_angle_alpha     73.90(3)
_cell_angle_beta     88.59(3)
_cell_angle_gamma     89.53(3)
_cell_volume     1764.8(6)
_cell_formula_units_Z     2
_cell_measurement_theta_min     3
_cell_measurement_theta_max     25.03
_cell_measurement_temperature     293(2)
_exptl_crystal_description     prism
_exptl_crystal_colour     red
_exptl_crystal_size_max     0.183
_exptl_crystal_size_mid     0.117
_exptl_crystal_size_min     0.10
_exptl_crystal_density_diffrn     1.464
_exptl_crystal_density_method     'not measured'
_exptl_crystal_F_000     804
loop_
    _exptl_crystal_face_index_h
    _exptl_crystal_face_index_k
    _exptl_crystal_face_index_l
    _exptl_crystal_face_perp_dist
    1 0 0 0.101
    0 2 1 0.046
    0 -2 -1 0.071
    0 0 1 0.02
    0 0 -1 0.02
    2 -9 -3 0.071
    -1 0 0 0.082
_exptl_absorpt_coefficient_mu     0.761
_exptl_absorpt_correction_type     multi-scan
_exptl_absorpt_process_details     '(SORTAV; Blessing, 1995)'
_exptl_absorpt_correction_T_min     0.983
_exptl_absorpt_correction_T_max     1.000
_exptl_special_details     ?
_diffrn_ambient_temperature     293(2)
_diffrn_radiation_type     MoK\a
_diffrn_radiation_wavelength     0.71073
_diffrn_radiation_monochromator     graphite
_diffrn_measurement_device_type     'Nonius Kappa CCD'
_diffrn_measurement_device     '95mm CCD camera on \k-goniostat'
_diffrn_measurement_method     '\w scans'
_diffrn_detector_area_resol_mean     9
_diffrn_reflns_number     11283
_diffrn_reflns_av_R_equivalents     0.0598
_diffrn_reflns_theta_min     3
_diffrn_reflns_theta_max     25.03
_diffrn_reflns_theta_full     25.03
_diffrn_measured_fraction_theta_max     0.998
_diffrn_measured_fraction_theta_full     0.998
_diffrn_reflns_limit_h_min     -9
_diffrn_reflns_limit_h_max     9
_diffrn_reflns_limit_k_min     -16
_diffrn_reflns_limit_k_max     16
_diffrn_reflns_limit_l_min     -18
_diffrn_reflns_limit_l_max     18
_refine_special_details     ?
_reflns_number_total     6230
_reflns_number_gt     3619
_reflns_threshold_expression     I>2\s(I)
_refine_ls_structure_factor_coef     Fsqd
_refine_ls_matrix_type     full
_refine_ls_R_factor_all     0.1051
_refine_ls_R_factor_gt     0.044
_refine_ls_wR_factor_ref     0.0886
_refine_ls_goodness_of_fit_ref     0.91
_refine_ls_restrained_S_all     0.91
_refine_ls_number_reflns     6230
_refine_ls_number_parameters     487
_refine_ls_number_restraints     0
_refine_ls_number_constraints     0
_refine_ls_hydrogen_treatment     constr
_refine_ls_weighting_scheme     calc
_refine_ls_weighting_details
                 'calc w=1/[\s^2^(Fo^2^)+(0.0191P)^2^] where P=(Fo^2^+2Fc^2^)/3'
_atom_sites_solution_hydrogens     geom
_atom_sites_solution_primary     direct
_atom_sites_solution_secondary     difmap
_refine_ls_shift/su_max     0
_refine_ls_shift/su_mean     0
_refine_diff_density_max     0.263
_refine_diff_density_min     -0.424
_refine_ls_extinction_method     none
loop_
    _atom_type_symbol
    _atom_type_description
    _atom_type_scat_dispersion_real
    _atom_type_scat_dispersion_imag
    _atom_type_scat_source
    C C 0.0033 0.0016 'International Tables Vol C Tables 4.2.6.8 and 6.1.1.4'
    H H 0 0 'International Tables Vol C Tables 4.2.6.8 and 6.1.1.4'
    N N 0.0061 0.0033 'International Tables Vol C Tables 4.2.6.8 and 6.1.1.4'
    O O 0.0106 0.006 'International Tables Vol C Tables 4.2.6.8 and 6.1.1.4'
    Zn Zn 0.2839 1.4301 'International Tables Vol C Tables 4.2.6.8 and 6.1.1.4'
_computing_data_collection     'COLLECT (Nonius, 1998)'
_computing_cell_refinement     'DIRAX/LSQ (Duisenberg, 1992)'
_computing_data_reduction     'EvalCCD (Duisenberg <i>et al.</i>, 2003)'
_computing_structure_solution     'SHELXS97 (Sheldrick, 2008)'
_computing_structure_refinement     'SHELXL97 (Sheldrick, 2008)'
_computing_molecular_graphics
;
Ortep-3 for Windows (Farrugia, 1997) and Mercury (Macrae <i>et al.</i>,
2006)
;
_computing_publication_material
                                   'WinGX publication routines (Farrugia, 1999)'
loop_
    _atom_site_type_symbol
    _atom_site_label
    _atom_site_fract_x
    _atom_site_fract_y
    _atom_site_fract_z
    _atom_site_U_iso_or_equiv
    _atom_site_adp_type
    _atom_site_calc_flag
    _atom_site_refinement_flags
    _atom_site_occupancy
    _atom_site_disorder_assembly
    _atom_site_disorder_group
    Zn Zn 0.14452(5) 0.16078(3) 0.46808(3) 0.03812(13) Uani d . 1 . .
    O O1A 0.3920(3) 0.22621(16) 0.48400(14) 0.0428(6) Uani d . 1 . .
    O O1B 0.0717(3) 0.22033(16) 0.58312(15) 0.0524(7) Uani d . 1 . .
    O O2B 0.1622(3) 0.04451(14) 0.57458(14) 0.0392(6) Uani d . 1 . .
    O O3B 0.0658(3) -0.07129(18) 0.87628(16) 0.0629(8) Uani d . 1 . .
    O O1W -0.0919(3) 0.14001(15) 0.43888(14) 0.0427(6) Uani d . 1 . .
    H H11W -0.1601 0.1805 0.4087 0.064 Uiso d R 1 . .
    H H21W -0.1384 0.0833 0.4501 0.064 Uiso d R 1 . .
    O O3A 0.3758(3) 0.60568(17) 0.31208(19) 0.0729(9) Uani d . 1 . .
    O O2A 0.1332(3) 0.29577(15) 0.38886(14) 0.0402(6) Uani d . 1 . .
    N N1C 0.2534(3) 0.08372(19) 0.38604(17) 0.0371(7) Uani d . 1 . .
    N N2C 0.6194(4) -0.1645(3) 0.1018(2) 0.0692(10) Uani d . 1 . .
    C C1B 0.0663(4) 0.1554(2) 0.6521(2) 0.0374(8) Uani d . 1 . .
    C C1A 0.3950(4) 0.3134(2) 0.4424(2) 0.0326(8) Uani d . 1 . .
    C C2B 0.1194(4) 0.0545(2) 0.6502(2) 0.0348(8) Uani d . 1 . .
    C C2A 0.2478(4) 0.3562(2) 0.39009(19) 0.0317(8) Uani d . 1 . .
    C C3B 0.1187(4) -0.0179(2) 0.7269(2) 0.0406(9) Uani d . 1 . .
    H H3B 0.1535 -0.0802 0.7258 0.049 Uiso calc R 1 . .
    C C3A 0.2465(4) 0.4537(2) 0.3494(2) 0.0398(9) Uani d . 1 . .
    H H3A 0.1529 0.4803 0.3194 0.048 Uiso calc R 1 . .
    C C4B 0.0681(4) -0.0039(3) 0.8082(2) 0.0427(9) Uani d . 1 . .
    C C4A 0.3798(5) 0.5179(2) 0.3498(2) 0.0441(9) Uani d . 1 . .
    C C5B -0.0437(5) 0.1123(3) 0.8874(2) 0.0604(11) Uani d . 1 . .
    H H5B -0.0465 0.0607 0.9384 0.073 Uiso calc R 1 . .
    C C5A 0.6636(5) 0.5338(3) 0.3969(2) 0.0486(10) Uani d . 1 . .
    H H5A 0.6589 0.6005 0.3684 0.058 Uiso calc R 1 . .
    C C6B -0.0939(6) 0.2042(3) 0.8899(3) 0.0767(15) Uani d . 1 . .
    H H6B -0.1283 0.2149 0.9427 0.092 Uiso calc R 1 . .
    C C6A 0.8045(5) 0.4939(3) 0.4380(3) 0.0547(10) Uani d . 1 . .
    H H6A 0.8954 0.5336 0.4364 0.066 Uiso calc R 1 . .
    C C7B -0.0933(6) 0.2801(3) 0.8148(3) 0.0837(16) Uani d . 1 . .
    H H7B -0.1284 0.3421 0.8166 0.1 Uiso calc R 1 . .
    C C7A 0.8122(5) 0.3962(3) 0.4812(2) 0.0533(10) Uani d . 1 . .
    H H7A 0.9082 0.3701 0.5089 0.064 Uiso calc R 1 . .
    C C8B -0.0413(5) 0.2652(3) 0.7372(2) 0.0634(12) Uani d . 1 . .
    H H8B -0.0418 0.3169 0.6863 0.076 Uiso calc R 1 . .
    C C8A 0.6787(4) 0.3363(3) 0.4839(2) 0.0435(9) Uani d . 1 . .
    H H8A 0.684 0.2699 0.5135 0.052 Uiso calc R 1 . .
    C C9B 0.0123(4) 0.1728(2) 0.7340(2) 0.0403(9) Uani d . 1 . .
    C C9A 0.5369(4) 0.3756(2) 0.4421(2) 0.0322(8) Uani d . 1 . .
    C C10B 0.0103(4) 0.0959(2) 0.8108(2) 0.0427(9) Uani d . 1 . .
    C C10A 0.5293(4) 0.4749(2) 0.3980(2) 0.0369(8) Uani d . 1 . .
    C C11C 0.2349(4) 0.1148(2) 0.2998(2) 0.0419(9) Uani d . 1 . .
    H H11C 0.1715 0.1706 0.2774 0.05 Uiso calc R 1 . .
    C C12C 0.3042(4) 0.0690(2) 0.2422(2) 0.0418(9) Uani d . 1 . .
    H H12C 0.2879 0.094 0.1825 0.05 Uiso calc R 1 . .
    C C13C 0.3984(4) -0.0143(2) 0.2733(2) 0.0363(8) Uani d . 1 . .
    C C14C 0.4180(4) -0.0468(2) 0.3625(2) 0.0414(9) Uani d . 1 . .
    H H14C 0.48 -0.1027 0.3866 0.05 Uiso calc R 1 . .
    C C15C 0.3453(4) 0.0038(2) 0.4153(2) 0.0413(9) Uani d . 1 . .
    H H15C 0.3611 -0.019 0.4752 0.05 Uiso calc R 1 . .
    C C16C 0.6154(5) -0.0671(3) 0.0819(3) 0.0632(12) Uani d . 1 . .
    H H16C 0.6645 -0.0318 0.0293 0.076 Uiso calc R 1 . .
    C C17C 0.5427(5) -0.0152(3) 0.1345(2) 0.0519(10) Uani d . 1 . .
    H H17C 0.5392 0.0531 0.1165 0.062 Uiso calc R 1 . .
    C C18C 0.4754(4) -0.0665(3) 0.2144(2) 0.0429(9) Uani d . 1 . .
    C C19C 0.4820(5) -0.1670(3) 0.2350(3) 0.0605(11) Uani d . 1 . .
    H H19C 0.4378 -0.2045 0.2881 0.073 Uiso calc R 1 . .
    C C20C 0.5531(6) -0.2123(3) 0.1780(3) 0.0744(13) Uani d . 1 . .
    H H20C 0.5549 -0.2805 0.1937 0.089 Uiso calc R 1 . .
    N N1D 0.7606(4) 0.2677(2) 0.29807(19) 0.0489(8) Uani d . 1 . .
    N N2D 0.2179(5) 0.5997(3) 0.0219(2) 0.0646(10) Uani d . 1 . .
    C C11D 0.7972(5) 0.3623(3) 0.2675(2) 0.0503(10) Uani d . 1 . .
    H H11D 0.8964 0.3836 0.2834 0.06 Uiso calc R 1 . .
    C C12D 0.6980(5) 0.4307(3) 0.2138(2) 0.0471(9) Uani d . 1 . .
    H H12D 0.7298 0.4962 0.1953 0.056 Uiso calc R 1 . .
    C C13D 0.5517(4) 0.4021(2) 0.1872(2) 0.0404(9) Uani d . 1 . .
    C C14D 0.5162(5) 0.3032(3) 0.2167(2) 0.0531(10) Uani d . 1 . .
    H H14D 0.4208 0.2789 0.1995 0.064 Uiso calc R 1 . .
    C C15D 0.6214(5) 0.2416(3) 0.2708(3) 0.0561(10) Uani d . 1 . .
    H H15D 0.5926 0.1756 0.2902 0.067 Uiso calc R 1 . .
    C C16D 0.3735(6) 0.6222(3) 0.0260(2) 0.0621(12) Uani d . 1 . .
    H H16D 0.4097 0.6828 -0.0088 0.074 Uiso calc R 1 . .
    C C17D 0.4865(5) 0.5621(3) 0.0784(2) 0.0518(10) Uani d . 1 . .
    H H17D 0.5951 0.582 0.0778 0.062 Uiso calc R 1 . .
    C C18D 0.4373(5) 0.4722(2) 0.1317(2) 0.0421(9) Uani d . 1 . .
    C C19D 0.2736(5) 0.4492(3) 0.1290(2) 0.0543(10) Uani d . 1 . .
    H H19D 0.2332 0.3899 0.1643 0.065 Uiso calc R 1 . .
    C C20D 0.1709(5) 0.5133(3) 0.0747(3) 0.0620(11) Uani d . 1 . .
    H H20D 0.0612 0.4956 0.0745 0.074 Uiso calc R 1 . .
    O O2W 0.3076(4) 0.2352(2) 0.04695(19) 0.0889(10) Uani d . 1 . .
    H H12W 0.2224 0.2686 0.0364 0.133 Uiso d . 1 . .
    H H22W 0.3141 0.1971 0.0156 0.133 Uiso d . 1 . .
    O O3W -0.0082(4) 0.27380(19) 0.10522(18) 0.0754(9) Uani d . 1 . .
    H H13W -0.0245 0.2155 0.1071 0.113 Uiso d . 1 . .
    H H23W -0.062 0.3104 0.0654 0.113 Uiso d . 1 . .
loop_
    _atom_site_aniso_label
    _atom_site_aniso_U_11
    _atom_site_aniso_U_22
    _atom_site_aniso_U_33
    _atom_site_aniso_U_12
    _atom_site_aniso_U_13
    _atom_site_aniso_U_23
    Zn 0.0433(3) 0.0308(2) 0.0384(2) -0.00580(18) -0.00147(19) -0.00647(18)
    O1A 0.0413(15) 0.0313(13) 0.0491(15) -0.0053(11) -0.0109(11) 0.0012(11)
    O1B 0.080(2) 0.0336(14) 0.0383(15) 0.0074(13) 0.0006(13) -0.0022(12)
    O2B 0.0483(15) 0.0304(13) 0.0379(14) -0.0036(11) 0.0020(11) -0.0081(11)
    O3B 0.091(2) 0.0451(16) 0.0410(15) -0.0023(15) 0.0005(14) 0.0076(13)
    O1W 0.0348(14) 0.0346(13) 0.0569(15) -0.0066(11) -0.0068(11) -0.0090(11)
    O3A 0.065(2) 0.0290(15) 0.109(2) -0.0066(14) -0.0223(17) 0.0074(15)
    O2A 0.0391(15) 0.0342(13) 0.0432(14) -0.0077(11) -0.0079(11) -0.0031(11)
    N1C 0.0349(17) 0.0341(16) 0.0407(18) -0.0049(13) -0.0024(14) -0.0075(14)
    N2C 0.067(3) 0.078(3) 0.071(3) 0.005(2) 0.006(2) -0.035(2)
    C1B 0.038(2) 0.040(2) 0.033(2) 0.0025(17) -0.0055(16) -0.0066(17)
    C1A 0.037(2) 0.0290(19) 0.0322(18) 0.0000(16) -0.0002(15) -0.0096(15)
    C2B 0.031(2) 0.0321(19) 0.040(2) -0.0036(15) -0.0031(16) -0.0068(17)
    C2A 0.032(2) 0.0325(19) 0.0307(19) 0.0017(16) -0.0005(15) -0.0088(15)
    C3B 0.046(2) 0.0296(19) 0.044(2) 0.0029(16) -0.0074(17) -0.0061(17)
    C3A 0.034(2) 0.036(2) 0.048(2) 0.0066(17) -0.0099(17) -0.0077(17)
    C4B 0.046(2) 0.041(2) 0.037(2) -0.0053(18) -0.0025(18) -0.0040(18)
    C4A 0.049(2) 0.030(2) 0.050(2) -0.0027(18) -0.0041(19) -0.0050(17)
    C5B 0.074(3) 0.067(3) 0.035(2) 0.018(2) -0.005(2) -0.005(2)
    C5A 0.057(3) 0.035(2) 0.055(2) -0.0107(19) -0.002(2) -0.0137(18)
    C6B 0.102(4) 0.089(3) 0.042(3) 0.042(3) -0.002(2) -0.025(3)
    C6A 0.041(2) 0.060(3) 0.068(3) -0.011(2) -0.013(2) -0.024(2)
    C7B 0.133(5) 0.067(3) 0.056(3) 0.044(3) -0.010(3) -0.024(3)
    C7A 0.038(2) 0.064(3) 0.062(3) -0.002(2) -0.014(2) -0.022(2)
    C8B 0.097(3) 0.051(3) 0.042(2) 0.025(2) -0.005(2) -0.014(2)
    C8A 0.041(2) 0.042(2) 0.050(2) 0.0005(18) -0.0079(18) -0.0144(18)
    C9B 0.047(2) 0.038(2) 0.035(2) 0.0049(17) -0.0040(17) -0.0086(16)
    C9A 0.031(2) 0.0296(18) 0.0362(19) -0.0034(15) 0.0009(15) -0.0092(15)
    C10B 0.042(2) 0.046(2) 0.038(2) 0.0049(18) -0.0042(17) -0.0075(18)
    C10A 0.038(2) 0.0345(19) 0.040(2) -0.0068(17) 0.0032(17) -0.0147(16)
    C11C 0.042(2) 0.036(2) 0.045(2) 0.0004(17) -0.0039(18) -0.0052(18)
    C12C 0.047(2) 0.042(2) 0.034(2) -0.0040(18) -0.0035(17) -0.0055(17)
    C13C 0.034(2) 0.0338(19) 0.040(2) -0.0080(16) 0.0000(16) -0.0093(16)
    C14C 0.039(2) 0.039(2) 0.043(2) 0.0036(17) 0.0017(17) -0.0064(18)
    C15C 0.037(2) 0.049(2) 0.035(2) -0.0024(18) -0.0038(17) -0.0040(17)
    C16C 0.053(3) 0.087(3) 0.046(2) -0.002(2) 0.009(2) -0.013(2)
    C17C 0.055(3) 0.057(2) 0.044(2) 0.001(2) 0.002(2) -0.014(2)
    C18C 0.037(2) 0.046(2) 0.046(2) -0.0044(17) -0.0052(18) -0.0137(19)
    C19C 0.071(3) 0.046(2) 0.065(3) -0.005(2) 0.014(2) -0.017(2)
    C20C 0.082(3) 0.060(3) 0.088(4) -0.002(2) 0.017(3) -0.033(3)
    N1D 0.047(2) 0.049(2) 0.0489(19) -0.0013(16) -0.0065(16) -0.0111(16)
    N2D 0.076(3) 0.063(2) 0.055(2) 0.021(2) -0.013(2) -0.0169(19)
    C11D 0.045(2) 0.053(3) 0.053(2) -0.007(2) -0.0088(19) -0.016(2)
    C12D 0.055(3) 0.039(2) 0.045(2) -0.0064(19) -0.0050(19) -0.0068(18)
    C13D 0.045(2) 0.041(2) 0.036(2) 0.0044(18) -0.0026(17) -0.0123(17)
    C14D 0.043(2) 0.040(2) 0.072(3) -0.0028(19) -0.015(2) -0.008(2)
    C15D 0.050(3) 0.038(2) 0.075(3) -0.003(2) -0.011(2) -0.007(2)
    C16D 0.089(4) 0.043(2) 0.050(3) 0.013(3) 0.004(3) -0.008(2)
    C17D 0.059(3) 0.044(2) 0.053(2) 0.003(2) -0.002(2) -0.014(2)
    C18D 0.048(3) 0.041(2) 0.037(2) -0.0020(19) -0.0007(18) -0.0122(17)
    C19D 0.057(3) 0.050(2) 0.053(2) 0.003(2) -0.011(2) -0.008(2)
    C20D 0.062(3) 0.067(3) 0.058(3) 0.006(2) -0.016(2) -0.016(2)
    O2W 0.087(2) 0.108(3) 0.080(2) -0.0004(19) -0.0010(18) -0.039(2)
    O3W 0.083(2) 0.0636(19) 0.080(2) 0.0080(16) -0.0140(17) -0.0199(16)
_geom_special_details     ?
loop_
    _geom_bond_atom_site_label_1
    _geom_bond_atom_site_label_2
    _geom_bond_site_symmetry_2
    _geom_bond_distance
    _geom_bond_publ_flag
    Zn O2A . 1.981(2) yes
    Zn O2B . 2.017(2) yes
    Zn O1W . 2.034(2) yes
    Zn N1C . 2.098(3) yes
    Zn O1A . 2.275(2) yes
    Zn O1B . 2.283(2) yes
    O1A C1A . 1.230(3) ?
    O1B C1B . 1.221(4) ?
    O2B C2B . 1.290(4) ?
    O3B C4B . 1.230(4) ?
    O1W H11W . 0.8505 ?
    O1W H21W . 0.8632 ?
    O3A C4A . 1.223(4) ?
    O2A C2A . 1.277(4) ?
    N1C C15C . 1.331(4) ?
    N1C C11C . 1.332(4) ?
    N2C C20C . 1.319(5) ?
    N2C C16C . 1.328(5) ?
    C1B C9B . 1.450(4) ?
    C1B C2B . 1.499(4) ?
    C1A C9A . 1.458(4) ?
    C1A C2A . 1.502(4) ?
    C2B C3B . 1.359(4) ?
    C2A C3A . 1.354(4) ?
    C3B C4B . 1.413(4) ?
    C3B H3B . 0.93 ?
    C3A C4A . 1.424(5) ?
    C3A H3A . 0.93 ?
    C4B C10B . 1.499(5) ?
    C4A C10A . 1.489(4) ?
    C5B C10B . 1.364(5) ?
    C5B C6B . 1.373(5) ?
    C5B H5B . 0.93 ?
    C5A C6A . 1.373(5) ?
    C5A C10A . 1.378(5) ?
    C5A H5A . 0.93 ?
    C6B C7B . 1.368(5) ?
    C6B H6B . 0.93 ?
    C6A C7A . 1.366(5) ?
    C6A H6A . 0.93 ?
    C7B C8B . 1.366(5) ?
    C7B H7B . 0.93 ?
    C7A C8A . 1.379(5) ?
    C7A H7A . 0.93 ?
    C8B C9B . 1.390(4) ?
    C8B H8B . 0.93 ?
    C8A C9A . 1.381(4) ?
    C8A H8A . 0.93 ?
    C9B C10B . 1.394(4) ?
    C9A C10A . 1.391(4) ?
    C11C C12C . 1.370(4) ?
    C11C H11C . 0.93 ?
    C12C C13C . 1.382(4) ?
    C12C H12C . 0.93 ?
    C13C C14C . 1.378(4) ?
    C13C C18C . 1.473(4) ?
    C14C C15C . 1.369(4) ?
    C14C H14C . 0.93 ?
    C15C H15C . 0.93 ?
    C16C C17C . 1.380(5) ?
    C16C H16C . 0.93 ?
    C17C C18C . 1.380(5) ?
    C17C H17C . 0.93 ?
    C18C C19C . 1.372(5) ?
    C19C C20C . 1.364(5) ?
    C19C H19C . 0.93 ?
    C20C H20C . 0.93 ?
    N1D C15D . 1.316(4) ?
    N1D C11D . 1.327(4) ?
    N2D C16D . 1.317(5) ?
    N2D C20D . 1.332(5) ?
    C11D C12D . 1.373(4) ?
    C11D H11D . 0.93 ?
    C12D C13D . 1.375(5) ?
    C12D H12D . 0.93 ?
    C13D C14D . 1.380(5) ?
    C13D C18D . 1.475(5) ?
    C14D C15D . 1.358(5) ?
    C14D H14D . 0.93 ?
    C15D H15D . 0.93 ?
    C16D C17D . 1.378(5) ?
    C16D H16D . 0.93 ?
    C17D C18D . 1.377(5) ?
    C17D H17D . 0.93 ?
    C18D C19D . 1.380(5) ?
    C19D C20D . 1.364(5) ?
    C19D H19D . 0.93 ?
    C20D H20D . 0.93 ?
    O2W H12W . 0.83 ?
    O2W H22W . 0.83 ?
    O3W H13W . 0.83 ?
    O3W H23W . 0.83 ?
loop_
    _geom_angle_atom_site_label_1
    _geom_angle_atom_site_label_2
    _geom_angle_atom_site_label_3
    _geom_angle_site_symmetry_1
    _geom_angle_site_symmetry_3
    _geom_angle
    _geom_angle_publ_flag
    O2A Zn O2B . . 163.59(9) yes
    O2A Zn O1W . . 88.76(10) yes
    O2B Zn O1W . . 97.85(9) yes
    O2A Zn N1C . . 101.78(10) yes
    O2B Zn N1C . . 92.45(10) yes
    O1W Zn N1C . . 96.25(10) yes
    O2A Zn O1A . . 76.55(9) yes
    O2B Zn O1A . . 95.40(9) yes
    O1W Zn O1A . . 164.84(8) yes
    N1C Zn O1A . . 90.48(9) ?
    O2A Zn O1B . . 89.43(9) ?
    O2B Zn O1B . . 75.22(8) yes
    O1W Zn O1B . . 93.79(9) ?
    N1C Zn O1B . . 165.07(9) yes
    O1A Zn O1B . . 82.50(9) ?
    C1A O1A Zn . . 109.5(2) ?
    C1B O1B Zn . . 111.8(2) ?
    C2B O2B Zn . . 119.13(18) ?
    Zn O1W H11W . . 129.9 ?
    Zn O1W H21W . . 124 ?
    H11W O1W H21W . . 105.6 ?
    C2A O2A Zn . . 119.0(2) ?
    C15C N1C C11C . . 116.3(3) ?
    C15C N1C Zn . . 123.3(2) ?
    C11C N1C Zn . . 120.3(2) ?
    C20C N2C C16C . . 116.4(4) ?
    O1B C1B C9B . . 122.6(3) ?
    O1B C1B C2B . . 117.5(3) ?
    C9B C1B C2B . . 119.8(3) ?
    O1A C1A C9A . . 122.0(3) ?
    O1A C1A C2A . . 118.5(3) ?
    C9A C1A C2A . . 119.4(3) ?
    O2B C2B C3B . . 125.7(3) ?
    O2B C2B C1B . . 116.1(3) ?
    C3B C2B C1B . . 118.2(3) ?
    O2A C2A C3A . . 125.8(3) ?
    O2A C2A C1A . . 115.8(3) ?
    C3A C2A C1A . . 118.4(3) ?
    C2B C3B C4B . . 123.7(3) ?
    C2B C3B H3B . . 118.1 ?
    C4B C3B H3B . . 118.1 ?
    C2A C3A C4A . . 124.0(3) ?
    C2A C3A H3A . . 118 ?
    C4A C3A H3A . . 118 ?
    O3B C4B C3B . . 122.3(3) ?
    O3B C4B C10B . . 118.9(3) ?
    C3B C4B C10B . . 118.8(3) ?
    O3A C4A C3A . . 122.7(3) ?
    O3A C4A C10A . . 119.5(3) ?
    C3A C4A C10A . . 117.8(3) ?
    C10B C5B C6B . . 120.7(4) ?
    C10B C5B H5B . . 119.7 ?
    C6B C5B H5B . . 119.7 ?
    C6A C5A C10A . . 120.0(3) ?
    C6A C5A H5A . . 120 ?
    C10A C5A H5A . . 120 ?
    C7B C6B C5B . . 120.0(4) ?
    C7B C6B H6B . . 120 ?
    C5B C6B H6B . . 120 ?
    C7A C6A C5A . . 120.6(4) ?
    C7A C6A H6A . . 119.7 ?
    C5A C6A H6A . . 119.7 ?
    C8B C7B C6B . . 120.3(4) ?
    C8B C7B H7B . . 119.8 ?
    C6B C7B H7B . . 119.8 ?
    C6A C7A C8A . . 120.4(3) ?
    C6A C7A H7A . . 119.8 ?
    C8A C7A H7A . . 119.8 ?
    C7B C8B C9B . . 120.2(4) ?
    C7B C8B H8B . . 119.9 ?
    C9B C8B H8B . . 119.9 ?
    C7A C8A C9A . . 119.5(3) ?
    C7A C8A H8A . . 120.3 ?
    C9A C8A H8A . . 120.3 ?
    C8B C9B C10B . . 119.0(3) ?
    C8B C9B C1B . . 121.0(3) ?
    C10B C9B C1B . . 120.0(3) ?
    C8A C9A C10A . . 120.0(3) ?
    C8A C9A C1A . . 120.6(3) ?
    C10A C9A C1A . . 119.4(3) ?
    C5B C10B C9B . . 119.7(3) ?
    C5B C10B C4B . . 120.8(3) ?
    C9B C10B C4B . . 119.5(3) ?
    C5A C10A C9A . . 119.5(3) ?
    C5A C10A C4A . . 119.6(3) ?
    C9A C10A C4A . . 120.8(3) ?
    N1C C11C C12C . . 123.5(3) ?
    N1C C11C H11C . . 118.2 ?
    C12C C11C H11C . . 118.2 ?
    C11C C12C C13C . . 119.7(3) ?
    C11C C12C H12C . . 120.2 ?
    C13C C12C H12C . . 120.2 ?
    C14C C13C C12C . . 117.0(3) ?
    C14C C13C C18C . . 121.0(3) ?
    C12C C13C C18C . . 121.9(3) ?
    C15C C14C C13C . . 119.4(3) ?
    C15C C14C H14C . . 120.3 ?
    C13C C14C H14C . . 120.3 ?
    N1C C15C C14C . . 124.0(3) ?
    N1C C15C H15C . . 118 ?
    C14C C15C H15C . . 118 ?
    N2C C16C C17C . . 124.0(4) ?
    N2C C16C H16C . . 118 ?
    C17C C16C H16C . . 118 ?
    C18C C17C C16C . . 118.6(4) ?
    C18C C17C H17C . . 120.7 ?
    C16C C17C H17C . . 120.7 ?
    C19C C18C C17C . . 117.0(3) ?
    C19C C18C C13C . . 122.3(3) ?
    C17C C18C C13C . . 120.7(3) ?
    C20C C19C C18C . . 120.3(4) ?
    C20C C19C H19C . . 119.9 ?
    C18C C19C H19C . . 119.9 ?
    N2C C20C C19C . . 123.6(4) ?
    N2C C20C H20C . . 118.2 ?
    C19C C20C H20C . . 118.2 ?
    C15D N1D C11D . . 115.0(3) ?
    C16D N2D C20D . . 115.6(4) ?
    N1D C11D C12D . . 124.2(4) ?
    N1D C11D H11D . . 117.9 ?
    C12D C11D H11D . . 117.9 ?
    C11D C12D C13D . . 119.9(3) ?
    C11D C12D H12D . . 120.1 ?
    C13D C12D H12D . . 120.1 ?
    C12D C13D C14D . . 115.9(3) ?
    C12D C13D C18D . . 122.7(3) ?
    C14D C13D C18D . . 121.4(3) ?
    C15D C14D C13D . . 119.7(4) ?
    C15D C14D H14D . . 120.2 ?
    C13D C14D H14D . . 120.2 ?
    N1D C15D C14D . . 125.3(4) ?
    N1D C15D H15D . . 117.4 ?
    C14D C15D H15D . . 117.4 ?
    N2D C16D C17D . . 124.5(4) ?
    N2D C16D H16D . . 117.8 ?
    C17D C16D H16D . . 117.8 ?
    C18D C17D C16D . . 119.5(4) ?
    C18D C17D H17D . . 120.3 ?
    C16D C17D H17D . . 120.3 ?
    C17D C18D C19D . . 116.2(3) ?
    C17D C18D C13D . . 122.8(4) ?
    C19D C18D C13D . . 120.9(3) ?
    C20D C19D C18D . . 120.1(4) ?
    C20D C19D H19D . . 119.9 ?
    C18D C19D H19D . . 119.9 ?
    N2D C20D C19D . . 124.0(4) ?
    N2D C20D H20D . . 118 ?
    C19D C20D H20D . . 118 ?
    H12W O2W H22W . . 110.0 ?
    H13W O3W H23W . . 110.0 ?
loop_
    _geom_torsion_atom_site_label_1
    _geom_torsion_atom_site_label_2
    _geom_torsion_atom_site_label_3
    _geom_torsion_atom_site_label_4
    _geom_torsion_site_symmetry_1
    _geom_torsion_site_symmetry_2
    _geom_torsion_site_symmetry_3
    _geom_torsion_site_symmetry_4
    _geom_torsion
    _geom_torsion_publ_flag
    O2A Zn O1A C1A . . . . 5.02(19) ?
    O2B Zn O1A C1A . . . . -160.5(2) ?
    O1W Zn O1A C1A . . . . -9.6(4) ?
    N1C Zn O1A C1A . . . . 107.0(2) ?
    O1B Zn O1A C1A . . . . -86.2(2) ?
    O2A Zn O1B C1B . . . . -178.7(2) ?
    O2B Zn O1B C1B . . . . -4.6(2) ?
    O1W Zn O1B C1B . . . . 92.5(2) ?
    N1C Zn O1B C1B . . . . -39.7(5) ?
    O1A Zn O1B C1B . . . . -102.2(2) ?
    O2A Zn O2B C2B . . . . 24.9(5) ?
    O1W Zn O2B C2B . . . . -88.2(2) ?
    N1C Zn O2B C2B . . . . 175.2(2) ?
    O1A Zn O2B C2B . . . . 84.5(2) ?
    O1B Zn O2B C2B . . . . 3.7(2) ?
    O2B Zn O2A C2A . . . . 54.2(4) ?
    O1W Zn O2A C2A . . . . 168.4(2) ?
    N1C Zn O2A C2A . . . . -95.4(2) ?
    O1A Zn O2A C2A . . . . -7.8(2) ?
    O1B Zn O2A C2A . . . . 74.6(2) ?
    O2A Zn N1C C15C . . . . 151.6(3) ?
    O2B Zn N1C C15C . . . . -20.2(3) ?
    O1W Zn N1C C15C . . . . -118.4(3) ?
    O1A Zn N1C C15C . . . . 75.2(3) ?
    O1B Zn N1C C15C . . . . 13.6(6) ?
    O2A Zn N1C C11C . . . . -27.3(3) ?
    O2B Zn N1C C11C . . . . 161.0(3) ?
    O1W Zn N1C C11C . . . . 62.8(3) ?
    O1A Zn N1C C11C . . . . -103.6(3) ?
    O1B Zn N1C C11C . . . . -165.2(3) ?
    Zn O1B C1B C9B . . . . -175.7(3) ?
    Zn O1B C1B C2B . . . . 4.7(4) ?
    Zn O1A C1A C9A . . . . 178.3(2) ?
    Zn O1A C1A C2A . . . . -2.1(3) ?
    Zn O2B C2B C3B . . . . 177.4(3) ?
    Zn O2B C2B C1B . . . . -2.6(4) ?
    O1B C1B C2B O2B . . . . -1.9(5) ?
    C9B C1B C2B O2B . . . . 178.5(3) ?
    O1B C1B C2B C3B . . . . 178.1(3) ?
    C9B C1B C2B C3B . . . . -1.5(5) ?
    Zn O2A C2A C3A . . . . -170.3(2) ?
    Zn O2A C2A C1A . . . . 9.2(3) ?
    O1A C1A C2A O2A . . . . -4.1(4) ?
    C9A C1A C2A O2A . . . . 175.4(3) ?
    O1A C1A C2A C3A . . . . 175.4(3) ?
    C9A C1A C2A C3A . . . . -5.0(4) ?
    O2B C2B C3B C4B . . . . -178.9(3) ?
    C1B C2B C3B C4B . . . . 1.1(5) ?
    O2A C2A C3A C4A . . . . -177.6(3) ?
    C1A C2A C3A C4A . . . . 2.9(5) ?
    C2B C3B C4B O3B . . . . 178.6(3) ?
    C2B C3B C4B C10B . . . . 0.5(5) ?
    C2A C3A C4A O3A . . . . 179.5(3) ?
    C2A C3A C4A C10A . . . . 0.0(5) ?
    C10B C5B C6B C7B . . . . 1.3(7) ?
    C10A C5A C6A C7A . . . . -0.9(5) ?
    C5B C6B C7B C8B . . . . -0.6(8) ?
    C5A C6A C7A C8A . . . . 0.2(6) ?
    C6B C7B C8B C9B . . . . -0.4(7) ?
    C6A C7A C8A C9A . . . . 0.3(5) ?
    C7B C8B C9B C10B . . . . 0.8(6) ?
    C7B C8B C9B C1B . . . . 179.4(4) ?
    O1B C1B C9B C8B . . . . 2.0(6) ?
    C2B C1B C9B C8B . . . . -178.4(3) ?
    O1B C1B C9B C10B . . . . -179.4(3) ?
    C2B C1B C9B C10B . . . . 0.2(5) ?
    C7A C8A C9A C10A . . . . -0.2(5) ?
    C7A C8A C9A C1A . . . . 178.7(3) ?
    O1A C1A C9A C8A . . . . 4.8(5) ?
    C2A C1A C9A C8A . . . . -174.8(3) ?
    O1A C1A C9A C10A . . . . -176.3(3) ?
    C2A C1A C9A C10A . . . . 4.2(4) ?
    C6B C5B C10B C9B . . . . -0.9(6) ?
    C6B C5B C10B C4B . . . . 178.9(4) ?
    C8B C9B C10B C5B . . . . -0.1(5) ?
    C1B C9B C10B C5B . . . . -178.7(3) ?
    C8B C9B C10B C4B . . . . -179.9(3) ?
    C1B C9B C10B C4B . . . . 1.5(5) ?
    O3B C4B C10B C5B . . . . 0.2(5) ?
    C3B C4B C10B C5B . . . . 178.3(3) ?
    O3B C4B C10B C9B . . . . -180.0(3) ?
    C3B C4B C10B C9B . . . . -1.9(5) ?
    C6A C5A C10A C9A . . . . 1.0(5) ?
    C6A C5A C10A C4A . . . . -177.2(3) ?
    C8A C9A C10A C5A . . . . -0.5(5) ?
    C1A C9A C10A C5A . . . . -179.4(3) ?
    C8A C9A C10A C4A . . . . 177.7(3) ?
    C1A C9A C10A C4A . . . . -1.2(4) ?
    O3A C4A C10A C5A . . . . -2.3(5) ?
    C3A C4A C10A C5A . . . . 177.3(3) ?
    O3A C4A C10A C9A . . . . 179.5(3) ?
    C3A C4A C10A C9A . . . . -1.0(5) ?
    C15C N1C C11C C12C . . . . 0.1(5) ?
    Zn N1C C11C C12C . . . . 179.1(3) ?
    N1C C11C C12C C13C . . . . 0.3(5) ?
    C11C C12C C13C C14C . . . . -0.3(5) ?
    C11C C12C C13C C18C . . . . 179.9(3) ?
    C12C C13C C14C C15C . . . . -0.2(5) ?
    C18C C13C C14C C15C . . . . 179.6(3) ?
    C11C N1C C15C C14C . . . . -0.7(5) ?
    Zn N1C C15C C14C . . . . -179.6(3) ?
    C13C C14C C15C N1C . . . . 0.7(5) ?
    C20C N2C C16C C17C . . . . -2.0(6) ?
    N2C C16C C17C C18C . . . . 2.7(6) ?
    C16C C17C C18C C19C . . . . -1.6(5) ?
    C16C C17C C18C C13C . . . . 179.2(3) ?
    C14C C13C C18C C19C . . . . 39.9(5) ?
    C12C C13C C18C C19C . . . . -140.3(4) ?
    C14C C13C C18C C17C . . . . -141.0(4) ?
    C12C C13C C18C C17C . . . . 38.8(5) ?
    C17C C18C C19C C20C . . . . 0.2(6) ?
    C13C C18C C19C C20C . . . . 179.3(4) ?
    C16C N2C C20C C19C . . . . 0.4(7) ?
    C18C C19C C20C N2C . . . . 0.5(7) ?
    C15D N1D C11D C12D . . . . 2.2(5) ?
    N1D C11D C12D C13D . . . . -1.2(5) ?
    C11D C12D C13D C14D . . . . -1.0(5) ?
    C11D C12D C13D C18D . . . . 178.2(3) ?
    C12D C13D C14D C15D . . . . 2.1(5) ?
    C18D C13D C14D C15D . . . . -177.1(3) ?
    C11D N1D C15D C14D . . . . -1.0(6) ?
    C13D C14D C15D N1D . . . . -1.1(6) ?
    C20D N2D C16D C17D . . . . 1.8(5) ?
    N2D C16D C17D C18D . . . . -0.8(5) ?
    C16D C17D C18D C19D . . . . -0.7(5) ?
    C16D C17D C18D C13D . . . . 177.7(3) ?
    C12D C13D C18D C17D . . . . 22.7(5) ?
    C14D C13D C18D C17D . . . . -158.1(3) ?
    C12D C13D C18D C19D . . . . -159.0(3) ?
    C14D C13D C18D C19D . . . . 20.2(5) ?
    C17D C18D C19D C20D . . . . 1.0(5) ?
    C13D C18D C19D C20D . . . . -177.4(3) ?
    C16D N2D C20D C19D . . . . -1.4(6) ?
    C18D C19D C20D N2D . . . . 0.1(6) ?
loop_
    _geom_hbond_atom_site_label_D
    _geom_hbond_atom_site_label_H
    _geom_hbond_atom_site_label_A
    _geom_hbond_site_symmetry_A
    _geom_hbond_distance_DH
    _geom_hbond_distance_HA
    _geom_hbond_distance_DA
    _geom_hbond_angle_DHA
    _geom_hbond_publ_flag
    O2W H12W O3W . 0.83 2.16 2.814(4) 135 no
    O1W H11W N1D 1_455 0.85 1.97 2.754(4) 153 yes
    O1W H21W O2B 2_556 0.86 1.97 2.750(3) 150 yes
    O3W H23W N2D 2_565 0.83 2.06 2.887(4) 173 yes
    O2W H22W N2C 2_655 0.83 2.10 2.863(4) 152 yes
    O3W H13W O3B 2_556 0.83 2.02 2.846(4) 175 yes
