# Supplementary material for: Aqua­(4,4′-bipyridine-κN)bis­(1,4-dioxo-1,4-dihydronaphthalen-2-olato-κ2 O 1,O 2)zinc 4,4′-bipyridine mono­solvate dihydrate
Source: Acta Crystallogr Sect E Struct Rep Online. 2011 Oct 5;67(Pt 11):m1489–90. doi: 10.1107/S1600536811038682 (PMC3246923; doi:10.1107/S1600536811038682)
Supplement: Supplementary file 2 [file e-67-m1489-Isup2.hkl]

# 
# h,k,l, Fc-squared, Fo-squared, sigma(Fo-squared) and status flag 
# 
data_I
_shelx_title ' znbipluc in P1              New: P-1' 
_shelx_refln_list_code          4 
_shelx_F_calc_maximum      263.23 
_exptl_crystal_F_000       804.00 
_reflns_d_resolution_high  0.8400 
 
loop_ 
 _symmetry_equiv_pos_as_xyz 
 'x, y, z' 
 '-x, -y, -z' 
 
_cell_length_a     8.1448 
_cell_length_b    14.1790 
_cell_length_c    15.9100 
_cell_angle_alpha  73.900 
_cell_angle_beta   88.590 
_cell_angle_gamma  89.530 
 
_shelx_F_squared_multiplier     1.000 
 
loop_ 
 _refln_index_h 
 _refln_index_k 
 _refln_index_l 
 _refln_F_squared_calc 
 _refln_F_squared_meas 
 _refln_F_squared_sigma 
 _refln_observed_status 
   2   0   0     1147.33     1197.47     38.89 o 
   3   0   0     1267.56     1307.62     43.98 o 
   4   0   0     1850.75     1869.46     73.18 o 
   5   0   0        0.43       -9.59     33.20 o 
   6   0   0       27.92       36.45     20.51 o 
   7   0   0      103.92      153.21     50.64 o 
   8   0   0      252.96      289.88     46.97 o 
   9   0   0       14.57       16.03     45.21 o 
  -9   1   0       53.49       50.04     69.75 o 
  -8   1   0      805.86      794.58     53.85 o 
  -7   1   0        2.88        2.57     34.88 o 
  -6   1   0      299.87      325.36     28.96 o 
  -5   1   0     2251.27     2317.03     85.09 o 
  -4   1   0     2480.93     2564.89     72.72 o 
  -3   1   0        2.01       10.46     18.19 o 
  -2   1   0     5213.95     5519.67    206.57 o 
   2   1   0     1567.98     1556.83     77.48 o 
   3   1   0        4.79       43.55     25.97 o 
   4   1   0      799.98      903.56     48.48 o 
   5   1   0      348.97      327.30     31.48 o 
   6   1   0      188.16      155.44     30.87 o 
   7   1   0      561.66      557.63     45.31 o 
   8   1   0      179.19      187.85     37.67 o 
   9   1   0      146.82       93.28     52.22 o 
  -9   2   0      121.43       88.24     42.98 o 
  -8   2   0        1.36      -18.46     65.94 o 
  -7   2   0       40.80       26.62     29.92 o 
  -6   2   0       58.01       71.34     31.34 o 
  -5   2   0      809.21      781.04     37.60 o 
  -4   2   0      327.44      357.37     62.74 o 
  -3   2   0      105.37      114.44     18.17 o 
  -2   2   0      519.64      539.29     28.63 o 
  -1   2   0     2566.66     2371.43     92.67 o 
   1   2   0    33337.73    34528.64    809.38 o 
   2   2   0     1204.08     1189.61     52.20 o 
   3   2   0      409.87      398.72     34.75 o 
   4   2   0     1745.34     1850.33     66.72 o 
   5   2   0      883.85      911.90     47.54 o 
   6   2   0       15.24      -17.92     31.36 o 
   7   2   0      358.47      431.19     49.25 o 
   8   2   0      263.26      224.52     47.87 o 
   9   2   0       49.00       42.37     91.21 o 
  -9   3   0      154.83      125.91     56.13 o 
  -8   3   0        0.30      -49.92     49.92 o 
  -7   3   0      493.22      526.93     44.34 o 
  -6   3   0      152.87      130.20     25.13 o 
  -5   3   0       27.80       16.55     15.61 o 
  -4   3   0      826.94      836.46     41.41 o 
  -3   3   0      620.17      673.21     29.44 o 
  -2   3   0      442.44      408.48     43.52 o 
  -1   3   0     2099.70     1916.42     68.30 o 
   0   3   0     1702.92     1647.91     59.34 o 
   1   3   0     1869.56     1896.66     57.76 o 
   2   3   0      431.82      459.99     26.09 o 
   3   3   0     7264.01     7802.03    194.81 o 
   4   3   0       14.80       -0.71     18.60 o 
   5   3   0       57.40       71.01     32.96 o 
   6   3   0      120.45      118.54     34.10 o 
   7   3   0       10.39        0.19     24.02 o 
   8   3   0       85.84       36.91     71.98 o 
   9   3   0        8.42       23.39     49.92 o 
  -9   4   0       31.55       88.66     74.65 o 
  -8   4   0       92.72       89.62     34.47 o 
  -7   4   0       69.46       63.76     34.74 o 
  -6   4   0        7.44       15.86     26.70 o 
  -5   4   0        5.37      -23.45     23.45 o 
  -4   4   0      218.08      253.61     18.77 o 
  -3   4   0        8.21      -16.32     21.01 o 
  -2   4   0        4.48        2.17      9.58 o 
  -1   4   0     1723.90     1610.75     70.65 o 
   0   4   0      377.56      379.01     20.27 o 
   1   4   0      133.44      161.88     17.13 o 
   2   4   0     1966.89     1941.58     76.47 o 
   3   4   0     3205.43     3058.67     93.40 o 
   4   4   0        4.25       29.37     38.28 o 
   5   4   0        8.88       41.77     28.49 o 
   6   4   0      110.35      148.79     32.18 o 
   7   4   0        0.73       12.06     40.67 o 
   8   4   0        8.89       -0.48     52.84 o 
   9   4   0        9.65      -64.98     88.63 o 
  -9   5   0       82.37       89.89     34.13 o 
  -8   5   0      210.72      183.22     32.44 o 
  -7   5   0        1.20      -26.22     47.99 o 
  -6   5   0        2.71      -14.96     26.34 o 
  -5   5   0      154.00      163.04     23.26 o 
  -4   5   0      198.10      178.09     22.78 o 
  -3   5   0      818.38      859.08     41.86 o 
  -2   5   0     1541.45     1385.72     58.08 o 
  -1   5   0     1180.05     1114.84     42.26 o 
   0   5   0      462.28      453.85     25.06 o 
   1   5   0      760.35      912.97     48.03 o 
   2   5   0     1918.09     1970.16     61.28 o 
   3   5   0      159.06      163.85     25.29 o 
   4   5   0     2269.32     2315.95     79.02 o 
   5   5   0       97.50       72.61     27.69 o 
   6   5   0        3.39       10.51     32.47 o 
   7   5   0        0.41       64.63     34.03 o 
   8   5   0       68.68       52.97     39.24 o 
   9   5   0       81.09      149.78     46.92 o 
  -9   6   0        9.39       59.28     33.79 o 
  -8   6   0        1.56       35.09     59.43 o 
  -7   6   0      185.55      191.60     23.90 o 
  -6   6   0      246.03      239.47     33.24 o 
  -5   6   0        0.72       16.11     17.83 o 
  -4   6   0      640.62      684.71     37.76 o 
  -3   6   0     1869.92     1919.11     55.99 o 
  -2   6   0      140.24      181.91     21.72 o 
  -1   6   0        5.33       39.11     47.00 o 
   0   6   0      489.63      463.14     25.86 o 
   1   6   0     1520.15     1652.99     63.46 o 
   2   6   0       10.36       29.05     17.68 o 
   3   6   0     1961.70     1924.15     66.85 o 
   4   6   0     3701.64     3636.49    105.99 o 
   5   6   0      126.68      127.37     31.42 o 
   6   6   0      280.39      265.00     30.38 o 
   7   6   0       44.99       49.67     49.40 o 
   8   6   0       19.92       63.36     54.25 o 
   9   6   0        0.20      -63.05     89.38 o 
  -8   7   0      141.85      208.79     44.71 o 
  -7   7   0       65.03       65.45     33.78 o 
  -6   7   0       41.96       38.82     53.52 o 
  -5   7   0      665.40      644.97     62.42 o 
  -4   7   0      617.82      600.03     29.80 o 
  -3   7   0        2.48       16.16     27.77 o 
  -2   7   0     1139.78     1133.94     64.54 o 
  -1   7   0     6347.30     6539.39    208.16 o 
   0   7   0      213.98      170.28     21.16 o 
   1   7   0      367.34      389.27     26.86 o 
   2   7   0      428.16      431.19     33.32 o 
   3   7   0     1485.58     1416.35     93.03 o 
   4   7   0        5.54       16.11     26.80 o 
   5   7   0       50.05       24.76     33.67 o 
   6   7   0      168.73      175.14     28.40 o 
   7   7   0       62.33       52.70     38.22 o 
   8   7   0        0.58      -25.75    121.93 o 
  -8   8   0       10.29       -3.04     47.31 o 
  -7   8   0        3.78        3.69     26.92 o 
  -6   8   0      328.59      365.74     68.78 o 
  -5   8   0      456.54      438.76     48.16 o 
  -4   8   0      118.90      121.70     19.02 o 
  -3   8   0      629.33      674.22     45.28 o 
  -2   8   0     1597.80     1552.87     80.60 o 
  -1   8   0       10.09       -8.77     22.90 o 
   0   8   0        1.17      -33.18     33.18 o 
   1   8   0        6.85       26.88     22.33 o 
   2   8   0     2850.54     2955.18    121.94 o 
   3   8   0        0.28        0.86     21.80 o 
   4   8   0      148.19      130.31     39.98 o 
   5   8   0     2959.95     2912.55    137.57 o 
   6   8   0       29.22       70.04     45.95 o 
   7   8   0      647.83      524.66    108.79 o 
   8   8   0      187.39      130.14     84.61 o 
  -8   9   0       19.95       60.68     42.69 o 
  -7   9   0       24.84       17.10     50.58 o 
  -6   9   0      499.50      479.16     47.82 o 
  -5   9   0       46.04       22.98     36.02 o 
  -4   9   0      367.60      343.36     36.88 o 
  -3   9   0      865.96      955.41     66.32 o 
  -2   9   0       37.02       38.35     25.71 o 
  -1   9   0      586.15      586.51     30.07 o 
   0   9   0     2392.32     2480.88     77.83 o 
   1   9   0      700.66      658.60     38.41 o 
   2   9   0       83.29       96.70     25.26 o 
   3   9   0     2290.37     2384.22    119.21 o 
   4   9   0      575.43      542.95     52.21 o 
   5   9   0        2.50        1.85     45.76 o 
   6   9   0      117.07      114.19     43.58 o 
   7   9   0      509.20      372.62     53.10 o 
  -7  10   0       35.72       14.07     44.57 o 
  -6  10   0       64.89      121.95     39.67 o 
  -5  10   0      552.77      572.42     66.47 o 
  -4  10   0        9.91        0.76     33.02 o 
  -3  10   0      225.20      281.26     38.53 o 
  -2  10   0        2.12       10.36     57.49 o 
  -1  10   0      475.58      469.14    105.81 o 
   0  10   0      297.76      276.10     25.83 o 
   1  10   0       19.44       10.47     25.84 o 
   2  10   0      831.84      822.22     55.25 o 
   3  10   0      145.36       85.50     64.16 o 
   4  10   0      331.12      247.05     87.80 o 
   5  10   0       25.51       24.95     51.14 o 
   6  10   0      301.76      281.85     86.67 o 
   7  10   0      182.81      169.16     63.63 o 
  -7  11   0       18.35       17.83     52.99 o 
  -6  11   0       27.40       39.64     45.55 o 
  -5  11   0      117.77      197.86     46.00 o 
  -4  11   0      772.24      829.60     58.29 o 
  -3  11   0       10.71      -16.41     34.43 o 
  -2  11   0      425.65      453.23    107.69 o 
  -1  11   0      249.39      266.45     39.16 o 
   0  11   0       17.76      -37.15     37.15 o 
   1  11   0      955.98     1001.88     47.86 o 
   2  11   0      254.66      296.95     33.70 o 
   3  11   0      304.56      402.43     88.66 o 
   4  11   0       82.21       55.78    113.59 o 
   5  11   0      371.05      374.19    132.36 o 
   6  11   0        9.94        9.00     87.51 o 
   7  11   0        3.04       73.48     82.35 o 
  -6  12   0      177.73      124.91     72.87 o 
  -5  12   0       98.16      124.59     43.49 o 
  -4  12   0      182.63      182.74     45.30 o 
  -3  12   0      146.45      186.17     42.29 o 
  -2  12   0      230.69      193.98     25.02 o 
  -1  12   0        2.08       -9.29     30.13 o 
   0  12   0      225.51      190.28     63.35 o 
   1  12   0      452.88      446.31     36.85 o 
   2  12   0       28.83      -11.83     49.76 o 
   3  12   0       38.93       10.37     48.28 o 
   4  12   0       39.15       82.86     47.01 o 
   5  12   0      139.97      105.36     54.73 o 
   6  12   0       15.34       -0.43     80.97 o 
  -5  13   0       24.54      -12.35     49.09 o 
  -4  13   0      237.82      278.29     50.82 o 
  -3  13   0       14.75        7.18     38.93 o 
  -2  13   0      130.28      185.63     46.01 o 
  -1  13   0       73.62       57.56     24.81 o 
   0  13   0     1165.51     1093.94     85.92 o 
   1  13   0        0.99       48.18     49.44 o 
   2  13   0        5.49       16.74     37.56 o 
   3  13   0       70.50       67.09     67.03 o 
   4  13   0      328.81      261.15     54.19 o 
   5  13   0       27.60       77.32     64.31 o 
  -4  14   0        3.80       73.35     53.83 o 
  -3  14   0       14.17      -33.39     48.31 o 
  -2  14   0      144.18      127.92     21.68 o 
  -1  14   0      790.83      725.55     52.19 o 
   0  14   0       15.08       -9.88     39.07 o 
   1  14   0      131.04       99.34     41.01 o 
   2  14   0      129.51       84.66     39.31 o 
   3  14   0       42.54       -1.87     47.30 o 
   4  14   0       13.29       44.69     64.69 o 
  -3  15   0      237.53      300.20     58.97 o 
  -2  15   0        0.91       -5.07     47.32 o 
  -1  15   0       21.20        7.59     32.28 o 
   0  15   0       81.37       81.51     26.67 o 
   1  15   0       80.08      102.51     38.67 o 
   2  15   0        3.73       44.11     56.88 o 
   3  15   0      105.04      106.56     82.53 o 
  -1  16   0      314.97      282.24     64.09 o 
   0  16   0      131.72      108.12     41.41 o 
   1  16   0        0.09       14.33    136.07 o 
  -3 -15   1      284.80      236.73     54.52 o 
  -2 -15   1        0.60        0.46     45.32 o 
  -1 -15   1      374.49      368.72     78.32 o 
   0 -15   1      223.81      246.69     46.01 o 
   1 -15   1       71.09       31.57     27.38 o 
   2 -15   1        3.81       51.26     53.56 o 
   3 -15   1      196.80      277.09     78.47 o 
  -4 -14   1      188.76      150.72    114.22 o 
  -3 -14   1        1.33      -47.73     80.07 o 
  -2 -14   1        8.65       22.43     58.01 o 
  -1 -14   1      166.07      113.65     41.09 o 
   0 -14   1       75.53      104.50     32.02 o 
   1 -14   1      188.01      153.77     44.82 o 
   2 -14   1       59.75       71.06     21.88 o 
   3 -14   1      122.69      201.64     47.74 o 
   4 -14   1       16.96       37.22     45.35 o 
  -5 -13   1      132.47      165.37     60.23 o 
  -4 -13   1        9.47       50.35     53.74 o 
  -3 -13   1       57.23       17.13     46.77 o 
  -2 -13   1       39.90       74.71     40.00 o 
  -1 -13   1        0.16      -12.12     34.93 o 
   0 -13   1      558.95      576.43     84.34 o 
   1 -13   1      260.36      298.43     31.20 o 
   2 -13   1       10.23        1.18     50.19 o 
   3 -13   1       51.86       60.59     34.57 o 
   4 -13   1      145.30      148.34     44.39 o 
   5 -13   1       35.81       52.70     39.66 o 
  -6 -12   1      139.43       16.50    106.05 o 
  -5 -12   1        9.19      -17.60    125.29 o 
  -4 -12   1       39.57       20.84     47.19 o 
  -3 -12   1        3.40       23.47     34.41 o 
  -2 -12   1      138.66      150.79     34.85 o 
  -1 -12   1      209.54      169.02     41.90 o 
   0 -12   1       44.10       68.99     41.43 o 
   1 -12   1       20.43       47.70     40.70 o 
   2 -12   1        1.06       -4.76     22.15 o 
   3 -12   1      187.62      244.05     67.28 o 
   4 -12   1       70.92       67.56     36.40 o 
   5 -12   1        1.55       54.33     40.04 o 
   6 -12   1       54.67       63.74     78.40 o 
  -6 -11   1       16.82       68.53     67.70 o 
  -5 -11   1       54.51       28.93    120.58 o 
  -4 -11   1      176.70      218.72     43.50 o 
  -3 -11   1      469.88      446.00     45.27 o 
  -2 -11   1       52.01       22.61     33.46 o 
  -1 -11   1       12.80      -14.12     43.53 o 
   0 -11   1       38.70       61.50     36.62 o 
   1 -11   1      108.01      134.83     24.52 o 
   2 -11   1     1430.51     1436.65    145.59 o 
   3 -11   1        3.07      -30.97     42.33 o 
   4 -11   1      305.02      255.73     42.21 o 
   5 -11   1       56.70       25.31    134.63 o 
   6 -11   1       43.94       44.05    100.75 o 
  -7 -10   1        1.21       13.35     94.33 o 
  -6 -10   1      683.49      766.64     74.18 o 
  -5 -10   1       26.51       42.43     53.88 o 
  -4 -10   1      304.37      272.05     51.84 o 
  -3 -10   1       10.09        0.92     28.15 o 
  -2 -10   1      590.08      682.41     64.77 o 
  -1 -10   1      212.39      200.03     46.44 o 
   0 -10   1      601.61      590.88     52.61 o 
   1 -10   1      577.07      610.41     49.44 o 
   2 -10   1      565.06      552.93     26.74 o 
   3 -10   1      239.35      227.53     39.59 o 
   4 -10   1      260.50      253.99     52.47 o 
   5 -10   1       27.14       44.37     49.61 o 
   6 -10   1      153.65      200.19     40.81 o 
   7 -10   1       82.73       99.24     40.24 o 
  -7  -9   1      112.07       -5.38    150.31 o 
  -6  -9   1      441.03      401.42     70.04 o 
  -5  -9   1      108.27       51.19     90.26 o 
  -4  -9   1      163.15      169.09     49.92 o 
  -3  -9   1     4357.56     4327.65    136.44 o 
  -2  -9   1       13.34      -12.38     34.07 o 
  -1  -9   1      607.44      658.82     44.83 o 
   0  -9   1      706.96      757.38     46.36 o 
   1  -9   1      716.70      711.60     46.72 o 
   2  -9   1      138.61      137.11     18.40 o 
   3  -9   1      339.30      391.55     58.11 o 
   4  -9   1       15.02       32.52     27.98 o 
   5  -9   1        0.71       19.80     20.51 o 
   6  -9   1        4.17        9.39     52.38 o 
   7  -9   1      189.92      234.67     34.59 o 
  -8  -8   1      181.59       93.12     60.79 o 
  -7  -8   1      563.90      416.82     51.01 o 
  -6  -8   1        6.16       27.54     83.91 o 
  -5  -8   1     1207.21     1134.64     76.51 o 
  -4  -8   1      717.25      677.80    109.80 o 
  -3  -8   1        2.48      -32.47     32.47 o 
  -2  -8   1      469.11      475.85     37.90 o 
  -1  -8   1     2082.22     2179.27     80.05 o 
   0  -8   1       99.05      178.75     32.75 o 
   1  -8   1      219.64      304.59     22.89 o 
   2  -8   1      620.43      608.03     38.38 o 
   3  -8   1      319.68      344.55     37.91 o 
   4  -8   1       29.54       13.71     21.18 o 
   5  -8   1      666.63      659.37     53.81 o 
   6  -8   1      441.95      505.06     35.44 o 
   7  -8   1       20.34       12.93     44.94 o 
   8  -8   1       53.75       58.93     35.28 o 
  -8  -7   1       34.13       -2.58    100.38 o 
  -7  -7   1       12.71       53.23     75.64 o 
  -6  -7   1      155.03      191.51     41.08 o 
  -5  -7   1     1185.21     1179.23     71.82 o 
  -4  -7   1       64.55       96.53     48.45 o 
  -3  -7   1      935.18      985.89     48.64 o 
  -2  -7   1     4051.93     4077.24    120.49 o 
  -1  -7   1       65.11       45.33     25.32 o 
   0  -7   1      530.20      558.02     74.64 o 
   1  -7   1     1670.52     1593.51     59.08 o 
   2  -7   1     2119.31     2028.43     78.15 o 
   3  -7   1        0.28       -6.44     17.59 o 
   4  -7   1     1660.81     1662.81     89.45 o 
   5  -7   1     1061.81     1036.95     91.00 o 
   6  -7   1        6.32       11.67     69.23 o 
   7  -7   1       55.62       63.96     34.13 o 
   8  -7   1       85.98       99.53     50.48 o 
  -8  -6   1       48.60       36.85     50.63 o 
  -7  -6   1      648.93      670.05     56.61 o 
  -6  -6   1       66.27       82.29     27.84 o 
  -5  -6   1       40.81        9.58     38.27 o 
  -4  -6   1      390.82      422.65     43.39 o 
  -3  -6   1     1708.48     1703.27     63.75 o 
  -2  -6   1       32.58       46.06     22.58 o 
  -1  -6   1      120.24       96.65     21.43 o 
   0  -6   1    11690.32    13085.39    436.36 o 
   1  -6   1      176.64       97.30     29.63 o 
   2  -6   1        5.60      -23.36     23.36 o 
   3  -6   1      413.29      374.21     36.25 o 
   4  -6   1      497.86      563.31     35.50 o 
   5  -6   1      201.97      173.61     25.40 o 
   6  -6   1      196.37      220.49     30.07 o 
   7  -6   1       18.29       45.99     49.25 o 
   8  -6   1      122.95       75.65     95.35 o 
  -9  -5   1       34.98      -46.29     83.16 o 
  -8  -5   1      172.25      181.01     50.36 o 
  -7  -5   1       42.33       20.99     29.02 o 
  -6  -5   1       48.21       17.72     66.93 o 
  -5  -5   1       36.46       32.21     25.50 o 
  -4  -5   1     2441.29     2453.20     82.23 o 
  -3  -5   1      501.79      434.03     44.41 o 
  -2  -5   1     2411.59     2502.18    114.54 o 
  -1  -5   1     4301.68     4248.30    183.21 o 
   0  -5   1        6.86      -18.37     23.06 o 
   1  -5   1       29.82       12.12     13.08 o 
   2  -5   1       53.78       71.62     20.24 o 
   3  -5   1     1257.63     1225.64     55.11 o 
   4  -5   1       78.03       80.70     27.67 o 
   5  -5   1      125.25      115.90     24.24 o 
   6  -5   1      889.97      953.13     38.50 o 
   7  -5   1       20.14       -3.22     36.31 o 
   8  -5   1      169.88      161.86     24.00 o 
   9  -5   1       74.00       57.37     61.71 o 
  -9  -4   1      103.12      102.67     59.39 o 
  -8  -4   1        1.86      -51.76     82.69 o 
  -7  -4   1        6.37       40.20     29.83 o 
  -6  -4   1      240.29      240.45     62.21 o 
  -5  -4   1       16.55       10.35     25.56 o 
  -4  -4   1      190.09      192.86     28.91 o 
  -3  -4   1      140.71       89.68     24.60 o 
  -2  -4   1      292.52      252.94     21.24 o 
  -1  -4   1      119.44      106.52     19.51 o 
   0  -4   1     2436.29     2490.39     91.45 o 
   1  -4   1     4458.45     4157.32    161.46 o 
   2  -4   1      580.00      525.56     28.62 o 
   3  -4   1      714.25      842.21     52.79 o 
   4  -4   1        3.04      -16.98     22.19 o 
   5  -4   1     1270.25     1278.51     65.42 o 
   6  -4   1        6.34       20.03     47.96 o 
   7  -4   1        7.98        7.90     53.53 o 
   8  -4   1        6.19      -20.53     60.31 o 
   9  -4   1       65.66       49.82     42.10 o 
  -9  -3   1        0.22       33.54     50.37 o 
  -8  -3   1        9.60       27.99     31.76 o 
  -7  -3   1       91.60      101.09     42.85 o 
  -6  -3   1        1.73        1.05     30.74 o 
  -5  -3   1      538.83      535.39     33.01 o 
  -4  -3   1      477.62      487.27     28.48 o 
  -3  -3   1     4911.70     5089.11    212.93 o 
  -2  -3   1     1319.88     1392.07     63.29 o 
  -1  -3   1     7340.37     7904.14    274.52 o 
   0  -3   1     1291.90     1268.69     54.57 o 
   1  -3   1     4728.31     4334.26    104.75 o 
   2  -3   1       62.22       44.33     15.30 o 
   3  -3   1       85.78       57.99     15.94 o 
   4  -3   1      560.06      532.21     30.72 o 
   5  -3   1      642.88      653.89     49.90 o 
   6  -3   1      210.43      194.58     49.97 o 
   7  -3   1       48.58       58.82     51.34 o 
   8  -3   1       25.75      -42.08     69.25 o 
   9  -3   1        2.33      -23.85     53.67 o 
  -9  -2   1        3.76       88.44     92.38 o 
  -8  -2   1      206.51      244.87     47.34 o 
  -7  -2   1      127.60      139.80     74.46 o 
  -6  -2   1      125.37      154.06     38.86 o 
  -5  -2   1      177.68      224.44     31.19 o 
  -4  -2   1     4402.49     4669.87    119.45 o 
  -3  -2   1      251.85      192.84     47.58 o 
  -2  -2   1      622.26      640.75     40.42 o 
  -1  -2   1     5309.02     5758.24    163.24 o 
   0  -2   1     2319.26     2242.41     82.67 o 
   1  -2   1      195.48      227.03     16.38 o 
   2  -2   1      747.20      668.66     37.39 o 
   3  -2   1       11.59        7.95     32.27 o 
   4  -2   1      444.90      460.83     32.13 o 
   5  -2   1       12.22       38.03     25.16 o 
   6  -2   1       25.13       36.18     39.56 o 
   7  -2   1        3.00       -7.24     41.47 o 
   8  -2   1       48.62       72.98     43.15 o 
   9  -2   1      225.18      250.19     70.56 o 
  -9  -1   1      137.39       98.15     48.99 o 
  -8  -1   1      118.71       90.12     36.54 o 
  -7  -1   1       68.10        2.20     43.36 o 
  -6  -1   1      403.60      379.04     40.83 o 
  -5  -1   1      123.77      111.34     28.03 o 
  -4  -1   1       14.80      -12.56     24.18 o 
  -3  -1   1      407.91      317.37     30.00 o 
  -2  -1   1      146.61      192.95     19.48 o 
  -1  -1   1       10.54       17.79     10.30 o 
   1  -1   1     8571.42     8168.21    207.57 o 
   2  -1   1     7278.94     7124.19    225.58 o 
   3  -1   1      211.12      165.02     22.26 o 
   4  -1   1     2959.53     3139.92     84.70 o 
   5  -1   1      385.68      392.39     28.39 o 
   6  -1   1       49.41       71.40     65.48 o 
   7  -1   1      185.23      212.73     29.23 o 
   8  -1   1      129.08      146.13     36.55 o 
   9  -1   1       41.86       29.26     80.53 o 
  -9   0   1       37.18       84.41     43.70 o 
  -8   0   1        1.45       28.90     76.84 o 
  -7   0   1      589.56      549.08     51.72 o 
  -6   0   1      122.08      177.97     32.35 o 
  -5   0   1       14.06       -7.92     47.06 o 
  -4   0   1     3192.60     3042.40    103.79 o 
  -3   0   1     1357.64     1252.63     41.99 o 
  -2   0   1      868.13      822.58     34.15 o 
   2   0   1     8307.08     8472.81    204.55 o 
   3   0   1     7778.89     8040.38    220.29 o 
   4   0   1     5421.73     5635.25    196.85 o 
   5   0   1      164.90      152.26     22.53 o 
   6   0   1       42.39       73.89     31.18 o 
   7   0   1        2.59       43.28     29.55 o 
   8   0   1      442.41      449.86     44.00 o 
   9   0   1        7.55       36.70     48.40 o 
  -9   1   1      175.90      131.90     46.49 o 
  -8   1   1      611.05      671.41     62.68 o 
  -7   1   1        2.01       33.70     31.78 o 
  -6   1   1        8.28       49.11     25.28 o 
  -5   1   1      808.16      830.44     36.35 o 
  -4   1   1      322.15      334.40     28.91 o 
  -3   1   1      182.87      168.48     24.30 o 
  -2   1   1      631.81      624.84     26.48 o 
  -1   1   1     5059.57     5290.57    681.52 o 
   1   1   1     1911.87     1876.13    384.84 o 
   2   1   1    48611.97    48456.58   1421.74 o 
   3   1   1    17990.53    18798.22    379.72 o 
   4   1   1      101.00       62.98     23.96 o 
   5   1   1      154.03      152.54     28.41 o 
   6   1   1        4.42      -45.05     45.05 o 
   7   1   1     1502.18     1515.40     87.11 o 
   8   1   1       45.69       56.28     31.53 o 
   9   1   1      200.86      367.44    116.49 o 
  -9   2   1      103.67      102.75     59.83 o 
  -8   2   1       42.91      105.19     36.86 o 
  -7   2   1       74.07      113.55     36.02 o 
  -6   2   1      636.54      659.85     35.79 o 
  -5   2   1     1082.53     1141.55     49.92 o 
  -4   2   1       29.63        4.62     18.74 o 
  -3   2   1     3906.15     3870.07    116.62 o 
  -2   2   1     5368.22     5209.08    134.64 o 
  -1   2   1      613.12      616.58     23.17 o 
   1   2   1      332.17      460.98     28.72 o 
   2   2   1    42203.39    44088.64   1973.67 o 
   3   2   1       24.84      -19.24     25.17 o 
   4   2   1      147.79      147.87     26.29 o 
   5   2   1     1075.25     1132.88     53.62 o 
   6   2   1     1149.33     1143.29     55.87 o 
   7   2   1      800.68      809.96     73.33 o 
   8   2   1      112.43      144.43     94.87 o 
   9   2   1       20.64       46.57     51.04 o 
  -9   3   1      195.55      201.74     71.35 o 
  -8   3   1      311.89      269.30     46.53 o 
  -7   3   1        5.85       -0.75     33.65 o 
  -6   3   1     1149.08     1156.62     41.17 o 
  -5   3   1       79.15       87.22     19.03 o 
  -4   3   1      731.32      714.46     28.99 o 
  -3   3   1      702.39      768.09     28.57 o 
  -2   3   1       73.75       82.16      9.20 o 
  -1   3   1      126.62      148.01     17.15 o 
   0   3   1      679.23      775.56     46.70 o 
   1   3   1     3086.56     3114.74     84.06 o 
   2   3   1     8463.78     8974.83    228.84 o 
   3   3   1     6328.41     6560.27    208.61 o 
   4   3   1     2528.94     2643.52    112.29 o 
   5   3   1      269.74      309.12    112.69 o 
   6   3   1       14.95       -3.07     32.29 o 
   7   3   1      122.36       98.33     38.74 o 
   8   3   1      156.62      134.02     50.78 o 
   9   3   1        4.95      -14.57     53.30 o 
  -9   4   1        3.83      -52.39     65.04 o 
  -8   4   1       18.48       36.83     24.64 o 
  -7   4   1      900.10      952.50     50.77 o 
  -6   4   1        1.10       10.98     28.38 o 
  -5   4   1     1274.26     1361.18     61.91 o 
  -4   4   1       65.34       49.90     17.89 o 
  -3   4   1      342.63      321.06     24.97 o 
  -2   4   1        5.35       -2.22     15.04 o 
  -1   4   1      877.45      776.20     38.40 o 
   0   4   1       84.74       66.54      9.74 o 
   1   4   1     1137.23     1134.14     43.50 o 
   2   4   1      376.24      353.69     25.92 o 
   3   4   1     4175.59     4494.13    154.44 o 
   4   4   1       11.32       14.17     24.44 o 
   5   4   1       47.15       43.21     33.64 o 
   6   4   1      106.50      128.31     35.20 o 
   7   4   1      279.08      206.02     31.77 o 
   8   4   1      135.37      145.41     42.87 o 
   9   4   1       15.32      -90.29     90.55 o 
  -9   5   1      101.72      152.10     46.41 o 
  -8   5   1      159.64      126.87     40.50 o 
  -7   5   1       62.24       23.71     27.16 o 
  -6   5   1      111.65      122.29     22.78 o 
  -5   5   1      873.34      944.72     56.93 o 
  -4   5   1      776.40      812.48     28.17 o 
  -3   5   1     2143.66     2251.09     71.76 o 
  -2   5   1      597.19      608.86     27.99 o 
  -1   5   1      917.19      924.00     46.47 o 
   0   5   1       50.51       24.66     13.95 o 
   1   5   1      599.30      552.01     25.78 o 
   2   5   1       29.98       63.95     40.30 o 
   3   5   1      492.05      454.69     33.72 o 
   4   5   1      215.94      185.84     23.92 o 
   5   5   1      572.50      513.34     33.30 o 
   6   5   1        1.42       30.54     31.21 o 
   7   5   1        4.45       29.27     30.41 o 
   8   5   1      158.56      155.78     38.98 o 
   9   5   1       18.93       35.13     60.48 o 
  -9   6   1       18.36        3.97     52.68 o 
  -8   6   1       75.00      106.74     46.19 o 
  -7   6   1        7.17       42.32     30.65 o 
  -6   6   1      776.57      845.69     71.51 o 
  -5   6   1       88.25       82.28     18.64 o 
  -4   6   1        2.87      -22.20     22.20 o 
  -3   6   1       11.05        7.58     21.97 o 
  -2   6   1       30.68       45.54     11.94 o 
  -1   6   1     1940.97     2020.10    141.89 o 
   0   6   1     1122.39     1070.33     52.70 o 
   1   6   1     2607.84     2652.70     92.11 o 
   2   6   1      295.56      281.71     29.94 o 
   3   6   1        6.12       -7.45     38.02 o 
   4   6   1     1660.86     1635.11     65.06 o 
   5   6   1      958.08      989.22     53.36 o 
   6   6   1      332.22      327.67     33.01 o 
   7   6   1       61.87      119.52     42.75 o 
   8   6   1       47.79       46.45     39.86 o 
   9   6   1       24.39       44.41     46.90 o 
  -8   7   1       43.09       33.79     39.46 o 
  -7   7   1      157.60      180.93     38.73 o 
  -6   7   1       31.02       31.55     33.23 o 
  -5   7   1      790.77      793.53     52.83 o 
  -4   7   1     1190.13     1185.89     92.49 o 
  -3   7   1      294.45      282.95     22.38 o 
  -2   7   1      458.01      464.66     36.69 o 
  -1   7   1     4593.28     4870.31    170.87 o 
   0   7   1        4.19        9.00     33.04 o 
   1   7   1      390.81      453.82     33.76 o 
   2   7   1     1252.19     1222.41     82.89 o 
   3   7   1      255.99      240.86     31.85 o 
   4   7   1     1464.45     1624.52     63.21 o 
   5   7   1        1.70      -28.69     45.70 o 
   6   7   1      800.32      846.77    152.11 o 
   7   7   1       78.75       49.20    105.41 o 
   8   7   1        0.00       14.69     59.13 o 
  -8   8   1        8.36       10.53     52.74 o 
  -7   8   1       10.96       44.92     35.12 o 
  -6   8   1      428.71      509.54     73.41 o 
  -5   8   1      664.02      714.61     41.64 o 
  -4   8   1      342.94      333.28     31.90 o 
  -3   8   1        2.34      -20.53     20.53 o 
  -2   8   1     2820.59     2711.21     86.92 o 
  -1   8   1      564.72      520.22     34.82 o 
   0   8   1       48.17       38.38     33.03 o 
   1   8   1      459.82      540.96     42.41 o 
   2   8   1      634.55      690.04     41.43 o 
   3   8   1       35.62       34.64     23.44 o 
   4   8   1      576.08      569.92     38.87 o 
   5   8   1       89.79       89.03     38.61 o 
   6   8   1     1071.53     1016.58     57.95 o 
   7   8   1      380.71      278.39     43.00 o 
   8   8   1       48.48       44.68     67.69 o 
  -8   9   1       91.43       77.75     70.05 o 
  -7   9   1       87.87       90.53     34.59 o 
  -6   9   1      219.62      265.23     44.75 o 
  -5   9   1      122.59      148.39     68.98 o 
  -4   9   1      265.56      238.23     28.50 o 
  -3   9   1     1437.24     1545.64     68.22 o 
  -2   9   1      171.14      192.55     18.57 o 
  -1   9   1      361.92      397.99     29.21 o 
   0   9   1      496.98      451.26     33.77 o 
   1   9   1      257.73      216.64     36.02 o 
   2   9   1        0.41       -5.92     44.15 o 
   3   9   1     1018.79     1010.61     49.74 o 
   4   9   1      429.12      405.11     43.45 o 
   5   9   1     1335.45     1194.57     61.14 o 
   6   9   1      154.75       98.68     35.57 o 
   7   9   1      596.59      516.00     48.03 o 
   8   9   1       53.88       70.40     94.14 o 
  -7  10   1       23.12       32.08     34.44 o 
  -6  10   1        2.74      -30.39     47.72 o 
  -5  10   1      648.56      620.72     42.08 o 
  -4  10   1       37.41       31.65     32.84 o 
  -3  10   1      794.57      831.16     51.67 o 
  -2  10   1      215.94      198.73     21.19 o 
  -1  10   1     2085.76     2056.65     96.05 o 
   0  10   1      905.27      901.75     44.48 o 
   1  10   1       17.78       21.30     24.05 o 
   2  10   1      801.48      816.94     45.79 o 
   3  10   1      973.01      896.04     57.76 o 
   4  10   1      277.68      275.94     76.05 o 
   5  10   1      389.36      399.50     57.73 o 
   6  10   1        4.23        6.88     46.85 o 
   7  10   1      425.85      475.80     57.25 o 
  -7  11   1        8.63       -8.03     36.52 o 
  -6  11   1      367.40      288.72     39.77 o 
  -5  11   1       32.05        7.22     37.55 o 
  -4  11   1     1021.44      993.38     81.73 o 
  -3  11   1      586.06      615.07     45.77 o 
  -2  11   1      539.61      513.51     40.26 o 
  -1  11   1      601.75      598.40     39.30 o 
   0  11   1      382.08      366.01     51.94 o 
   1  11   1      151.65      143.63     39.62 o 
   2  11   1      694.84      626.33     47.07 o 
   3  11   1       68.14       93.81     86.84 o 
   4  11   1       25.75      -45.79     66.91 o 
   5  11   1      239.85      234.35    101.94 o 
   6  11   1      181.23      194.52     58.16 o 
   7  11   1        1.04       30.83    129.99 o 
  -6  12   1       63.70      124.22     49.06 o 
  -5  12   1      120.79      124.46     45.34 o 
  -4  12   1        5.95       45.98     60.12 o 
  -3  12   1       66.38       -1.39     36.69 o 
  -2  12   1     1009.49      988.87     88.31 o 
  -1  12   1        5.19       12.49     21.55 o 
   0  12   1      148.87      161.50     27.04 o 
   1  12   1      344.63      333.06     54.87 o 
   2  12   1      148.72      117.78     49.13 o 
   3  12   1        3.25        6.80     64.82 o 
   4  12   1      302.41      278.22     85.85 o 
   5  12   1      204.29      221.27     57.27 o 
   6  12   1       13.36       17.82     59.44 o 
  -5  13   1       19.31      -46.97     46.97 o 
  -4  13   1      251.61      305.45     44.91 o 
  -3  13   1      122.27      109.17     61.33 o 
  -2  13   1      255.40      267.10     27.81 o 
  -1  13   1       16.36       12.57     50.67 o 
   0  13   1      324.77      337.88     34.83 o 
   1  13   1      184.95      204.95     43.91 o 
   2  13   1       53.79       56.88     32.79 o 
   3  13   1      668.64      613.92    102.47 o 
   4  13   1      411.95      365.91     53.99 o 
   5  13   1       80.99      119.96     90.82 o 
  -5  14   1       75.16      120.67     50.00 o 
  -4  14   1       96.86       85.69     46.51 o 
  -3  14   1       45.08       22.18     46.87 o 
  -2  14   1        3.88      -40.14     40.14 o 
  -1  14   1      670.70      643.12     44.98 o 
   0  14   1       58.22       65.98     27.76 o 
   1  14   1      118.24       89.84     46.68 o 
   2  14   1      322.87      282.81     45.41 o 
   3  14   1      289.47      204.63     68.06 o 
   4  14   1       27.13       46.32     95.66 o 
   5  14   1        5.64       88.17     61.11 o 
  -3  15   1       96.68       75.86     44.06 o 
  -2  15   1      158.92      136.26     29.30 o 
  -1  15   1        0.19      -34.64     54.60 o 
   0  15   1      101.79       59.43     37.11 o 
   1  15   1       85.95       82.44     37.65 o 
   2  15   1      216.87      199.72     55.31 o 
   3  15   1       67.47      113.26     59.26 o 
   4  15   1       62.76       91.48     84.36 o 
  -2  16   1        7.05       54.88     34.79 o 
  -1  16   1       52.63       14.80     34.04 o 
   0  16   1      176.14      138.39     71.37 o 
   1  16   1       26.18       44.85     71.96 o 
   2  16   1       95.44       92.18     43.26 o 
  -2 -15   2       15.10      -36.91     83.43 o 
  -1 -15   2       52.06       66.99     56.58 o 
   0 -15   2      271.95      203.44     43.14 o 
   1 -15   2        0.79       19.58     61.71 o 
   2 -15   2       53.49       41.42     64.23 o 
  -4 -14   2      128.22      124.02    103.76 o 
  -3 -14   2        2.31       80.73     78.66 o 
  -2 -14   2       44.19      -14.50    147.62 o 
  -1 -14   2      285.72      277.13     83.80 o 
   0 -14   2      166.47      165.77     38.21 o 
   1 -14   2      435.21      394.84     37.07 o 
   2 -14   2      154.96      144.38     53.39 o 
   3 -14   2      109.64       94.59     47.40 o 
   4 -14   2        7.46       75.88     51.09 o 
  -5 -13   2      250.33      238.96    100.99 o 
  -4 -13   2       26.13      -16.16     81.59 o 
  -3 -13   2      335.79      277.98     65.20 o 
  -2 -13   2      222.75      269.91     87.94 o 
  -1 -13   2      259.54      297.55     43.42 o 
   0 -13   2      168.41      179.63     34.68 o 
   1 -13   2      250.59      216.88     32.51 o 
   2 -13   2       38.13       29.29     40.80 o 
   3 -13   2       74.18      153.24     75.54 o 
   4 -13   2      177.42      197.92     54.54 o 
   5 -13   2       89.37      181.54     63.01 o 
  -6 -12   2      168.87      290.66    107.78 o 
  -5 -12   2        7.90       88.87     99.81 o 
  -4 -12   2      404.80      382.42     48.69 o 
  -3 -12   2      297.02      271.19     42.02 o 
  -2 -12   2      649.39      710.76     63.53 o 
  -1 -12   2        2.09       -2.82     34.41 o 
   0 -12   2       27.87        1.94     71.44 o 
   1 -12   2      317.50      355.21     29.71 o 
   2 -12   2       10.76      -25.25     31.19 o 
   3 -12   2      272.20      229.64     80.53 o 
   4 -12   2        2.45       -2.55     42.54 o 
   5 -12   2        3.69      -52.75     52.75 o 
   6 -12   2       45.74       61.35     59.74 o 
  -6 -11   2       10.36       -7.56    103.30 o 
  -5 -11   2      110.19      172.07     87.92 o 
  -4 -11   2      774.28      744.95     53.57 o 
  -3 -11   2        3.67      -38.54     54.63 o 
  -2 -11   2       14.40       20.39     48.46 o 
  -1 -11   2      179.84      157.07     34.95 o 
   0 -11   2      172.77      187.09     52.63 o 
   1 -11   2      923.68      963.74     55.77 o 
   2 -11   2        9.50        3.53     15.82 o 
   3 -11   2       30.49      -25.30     36.43 o 
   4 -11   2      161.87      256.01     47.59 o 
   5 -11   2       30.68       49.68     45.46 o 
   6 -11   2      125.31      169.50     45.71 o 
  -7 -10   2       18.73       74.44     86.40 o 
  -6 -10   2       44.81      -57.03     92.99 o 
  -5 -10   2       15.21       35.75     56.41 o 
  -4 -10   2       44.10       36.69     32.69 o 
  -3 -10   2      222.01      170.39     44.52 o 
  -2 -10   2      138.76      136.80     38.04 o 
  -1 -10   2       58.60       55.41     28.79 o 
   0 -10   2      262.12      323.99     28.71 o 
   1 -10   2       20.31      -22.22     35.68 o 
   2 -10   2     1923.07     1970.07     89.74 o 
   3 -10   2       76.86      105.90     34.71 o 
   4 -10   2      451.21      441.15     50.22 o 
   5 -10   2       46.55       47.94     26.98 o 
   6 -10   2        5.12       18.19     37.80 o 
   7 -10   2       26.39       14.98     35.26 o 
  -7  -9   2       70.66      102.40    125.31 o 
  -6  -9   2      156.28      154.25     45.30 o 
  -5  -9   2       13.73       18.80     76.03 o 
  -4  -9   2      297.11      261.27     57.03 o 
  -3  -9   2     2669.29     2566.03     86.23 o 
  -2  -9   2       35.79       44.43     27.90 o 
  -1  -9   2     1421.87     1461.62     58.66 o 
   0  -9   2      210.51      233.39     38.64 o 
   1  -9   2      233.63      261.87     32.30 o 
   2  -9   2      718.31      659.14     31.52 o 
   3  -9   2      373.58      414.83     35.72 o 
   4  -9   2        4.87        5.16     27.36 o 
   5  -9   2        0.17       17.73     30.10 o 
   6  -9   2        4.09       -5.68     60.75 o 
   7  -9   2       43.53       43.74     66.30 o 
  -8  -8   2      104.63       70.11     87.57 o 
  -7  -8   2       80.17       95.48     52.00 o 
  -6  -8   2      331.48      273.01     61.62 o 
  -5  -8   2      366.21      318.85     54.35 o 
  -4  -8   2     2006.74     1974.08     92.61 o 
  -3  -8   2       42.92       -4.80     34.56 o 
  -2  -8   2       56.16       82.09     25.17 o 
  -1  -8   2     1261.65     1224.79     51.36 o 
   0  -8   2        5.94       -9.06     22.38 o 
   1  -8   2        0.72       -3.96     18.18 o 
   2  -8   2      669.52      666.64     37.55 o 
   3  -8   2      283.14      301.39     48.97 o 
   4  -8   2      779.11      737.84     43.94 o 
   5  -8   2      240.46      195.03     42.96 o 
   6  -8   2      256.04      267.21     55.69 o 
   7  -8   2        2.42      -20.40     41.83 o 
   8  -8   2        0.93      -18.63     46.15 o 
  -8  -7   2       22.87      -61.66     71.40 o 
  -7  -7   2       10.46       44.64     44.67 o 
  -6  -7   2      641.75      592.75    151.26 o 
  -5  -7   2      959.56      880.02     62.72 o 
  -4  -7   2      471.54      423.20     66.18 o 
  -3  -7   2      916.98      908.01     51.18 o 
  -2  -7   2     2722.41     2931.75     90.73 o 
  -1  -7   2      243.59      238.08     39.49 o 
   0  -7   2       11.71       20.27     29.43 o 
   1  -7   2     2647.33     2694.38     91.59 o 
   2  -7   2      943.89      861.60     41.99 o 
   3  -7   2       49.96       56.71     20.66 o 
   4  -7   2      877.10      901.63     82.68 o 
   5  -7   2      773.57      752.05     44.63 o 
   6  -7   2      115.24      149.09     29.94 o 
   7  -7   2      228.18      196.25     32.59 o 
   8  -7   2       11.44       50.30     46.91 o 
  -8  -6   2       31.79       13.09     53.62 o 
  -7  -6   2      618.84      558.83     68.36 o 
  -6  -6   2       78.00       61.30     34.52 o 
  -5  -6   2        1.39       45.17     39.97 o 
  -4  -6   2     1068.01     1060.49     72.20 o 
  -3  -6   2     1951.77     2067.54     95.71 o 
  -2  -6   2      420.92      485.65     51.96 o 
  -1  -6   2      641.99      645.84     34.59 o 
   0  -6   2     4601.63     4745.32    148.32 o 
   1  -6   2     3493.01     3524.90     94.31 o 
   2  -6   2      479.68      517.25     40.82 o 
   3  -6   2      462.09      431.50     30.27 o 
   4  -6   2     1648.50     1690.02     68.78 o 
   5  -6   2      435.36      463.23     33.34 o 
   6  -6   2      132.29      106.34     33.21 o 
   7  -6   2       54.97       37.77     65.06 o 
   8  -6   2       57.22      124.07     80.25 o 
  -9  -5   2       88.61       31.65     82.58 o 
  -8  -5   2      221.53      254.75     64.95 o 
  -7  -5   2       57.07       35.55     29.00 o 
  -6  -5   2        7.27        8.00     27.22 o 
  -5  -5   2      541.13      601.15    156.76 o 
  -4  -5   2     1001.33     1120.45     63.06 o 
  -3  -5   2      626.44      644.52     38.69 o 
  -2  -5   2     1797.51     1893.60     66.23 o 
  -1  -5   2      728.57      685.24     34.97 o 
   0  -5   2     6358.11     6598.77    193.33 o 
   1  -5   2     1343.58     1337.37     63.80 o 
   2  -5   2     5833.49     5729.03    159.81 o 
   3  -5   2       68.15       90.99     24.50 o 
   4  -5   2        4.90       18.03     23.03 o 
   5  -5   2      184.21      213.12     28.10 o 
   6  -5   2      419.37      439.63     52.07 o 
   7  -5   2      242.98      225.55     35.72 o 
   8  -5   2       38.47       14.63     34.50 o 
   9  -5   2       43.68       50.23     25.48 o 
  -9  -4   2       71.18       95.13     60.06 o 
  -8  -4   2       51.42       38.46     43.50 o 
  -7  -4   2       15.82       69.17     36.31 o 
  -6  -4   2       70.11       96.02     36.04 o 
  -5  -4   2      511.12      531.09     41.11 o 
  -4  -4   2      176.67      199.99     29.69 o 
  -3  -4   2      299.28      311.05     45.81 o 
  -2  -4   2      544.14      539.54     30.86 o 
  -1  -4   2     2183.34     2196.20    145.15 o 
   0  -4   2      750.89      795.23     42.20 o 
   1  -4   2     3115.83     2977.65    109.51 o 
   2  -4   2       91.95       62.11     20.02 o 
   3  -4   2        2.60       -1.67     25.63 o 
   4  -4   2      153.37      130.51     25.08 o 
   5  -4   2     1461.76     1444.23     48.01 o 
   6  -4   2      982.18     1017.05     42.43 o 
   7  -4   2        4.24      -38.95     38.95 o 
   8  -4   2      248.18      231.13     58.45 o 
   9  -4   2       22.17       12.51     50.28 o 
  -9  -3   2       74.89        8.02     44.61 o 
  -8  -3   2       23.88       17.69     63.33 o 
  -7  -3   2      146.75      153.13     39.87 o 
  -6  -3   2       15.29       45.14     42.43 o 
  -5  -3   2       26.88       71.52     26.05 o 
  -4  -3   2       23.87       45.62     26.61 o 
  -3  -3   2      176.65      164.14     29.93 o 
  -2  -3   2       48.63       24.34     23.48 o 
  -1  -3   2     1808.57     1838.98     72.22 o 
   0  -3   2     3576.77     3348.11    116.00 o 
   1  -3   2     6676.43     6297.99    154.65 o 
   2  -3   2      258.10      271.98     19.93 o 
   3  -3   2     5818.15     6084.45    263.88 o 
   4  -3   2       41.03       -2.27     19.71 o 
   5  -3   2      389.16      394.32     36.43 o 
   6  -3   2      232.62      192.19     54.19 o 
   7  -3   2       16.31       39.81     24.54 o 
   8  -3   2      173.65      179.66     45.77 o 
   9  -3   2        0.01       72.04     43.26 o 
  -9  -2   2        9.85       82.70     54.53 o 
  -8  -2   2      149.97      127.60     70.13 o 
  -7  -2   2      290.88      320.72     56.85 o 
  -6  -2   2        0.42        9.28     26.22 o 
  -5  -2   2      300.10      294.79     29.05 o 
  -4  -2   2     1738.59     1797.19     58.25 o 
  -3  -2   2     2012.10     2061.89    104.47 o 
  -2  -2   2      127.34      143.71     21.91 o 
  -1  -2   2      820.91      772.23     38.90 o 
   0  -2   2     3735.91     3815.47    112.53 o 
   1  -2   2     1570.08     1494.16     42.67 o 
   2  -2   2       26.33        0.60     12.33 o 
   3  -2   2      262.61      296.96     37.30 o 
   4  -2   2     1773.66     1722.59     76.04 o 
   5  -2   2        6.45        2.18     30.15 o 
   6  -2   2        5.43       13.29     29.51 o 
   7  -2   2      534.82      540.74     47.46 o 
   8  -2   2       27.63       62.88     50.33 o 
   9  -2   2       40.26       12.54     60.53 o 
  -9  -1   2      156.31      155.90     55.23 o 
  -8  -1   2      315.31      259.77     43.45 o 
  -7  -1   2        0.78      -19.19     81.21 o 
  -6  -1   2      212.20      233.01     44.91 o 
  -5  -1   2      119.46       91.72     27.22 o 
  -4  -1   2      555.28      559.70     36.99 o 
  -3  -1   2        2.35       12.65     27.13 o 
  -2  -1   2      936.84     1068.32     51.05 o 
  -1  -1   2     5640.04     5936.86    190.76 o 
   0  -1   2     9830.40     9820.64    331.77 o 
   1  -1   2    15318.24    14838.25    402.18 o 
   2  -1   2      395.20      424.38     22.90 o 
   3  -1   2     6284.57     6437.61    238.27 o 
   4  -1   2     2070.88     2340.67     78.04 o 
   5  -1   2      436.98      419.99     33.46 o 
   6  -1   2        3.88        1.95     21.16 o 
   7  -1   2       50.28       20.33     43.74 o 
   8  -1   2       10.11       -4.10     55.93 o 
   9  -1   2       42.02       69.89     44.73 o 
  -9   0   2      208.98      219.18     65.05 o 
  -8   0   2      118.60      142.24     57.28 o 
  -7   0   2      796.01      876.19     51.21 o 
  -6   0   2      163.99      150.56     31.08 o 
  -5   0   2       49.64       33.18     28.76 o 
  -4   0   2     1694.41     1758.61     66.25 o 
  -3   0   2     2055.45     1958.49    101.84 o 
  -2   0   2      171.55      183.90     16.58 o 
  -1   0   2      305.46      278.54     18.10 o 
   1   0   2     2252.11     2390.96     83.08 o 
   2   0   2    14696.94    15125.09    361.20 o 
   3   0   2      661.76      724.43     30.47 o 
   4   0   2     6484.70     6841.02    350.23 o 
   5   0   2       49.55       46.95     25.22 o 
   6   0   2      713.32      746.42     40.66 o 
   7   0   2       23.51       -5.10     29.98 o 
   8   0   2      133.54      151.58     44.14 o 
   9   0   2       29.40      -25.24     63.52 o 
  -9   1   2       34.51       59.76     45.99 o 
  -8   1   2      765.56      834.37    100.94 o 
  -7   1   2        7.72      -40.93     40.93 o 
  -6   1   2       39.47       17.60     28.60 o 
  -5   1   2     1151.85     1188.31     49.84 o 
  -4   1   2     2423.31     2448.33     69.48 o 
  -3   1   2      394.68      356.13     25.27 o 
  -2   1   2       15.48      -14.66     16.74 o 
  -1   1   2     1001.41     1161.47     35.86 o 
   1   1   2      385.28      468.70     20.83 o 
   2   1   2     8489.45     8813.78    209.72 o 
   3   1   2     5276.81     5182.59    152.77 o 
   4   1   2     2267.31     2182.44     98.33 o 
   5   1   2      902.19      899.35     50.64 o 
   6   1   2       33.81       28.94     26.99 o 
   7   1   2      916.25      926.78     49.12 o 
   8   1   2        6.67        8.71     50.54 o 
   9   1   2      131.15      100.95     49.28 o 
  -9   2   2      196.09      250.38     47.92 o 
  -8   2   2      175.02      184.36     60.93 o 
  -7   2   2       39.80       38.88     24.17 o 
  -6   2   2      342.24      336.71     32.41 o 
  -5   2   2     1089.22     1101.78     49.26 o 
  -4   2   2     1640.84     1741.09     49.28 o 
  -3   2   2       62.01       70.83     15.79 o 
  -2   2   2     3340.10     3388.97     90.81 o 
  -1   2   2      279.69      326.36     15.38 o 
   0   2   2        2.92       18.23     13.32 o 
   1   2   2     2083.74     2381.61     75.26 o 
   2   2   2     1384.54     1394.72     50.89 o 
   3   2   2       67.40       22.29     39.80 o 
   4   2   2     7645.07     7925.58    307.59 o 
   5   2   2     4691.20     4785.47    128.39 o 
   6   2   2     1718.84     1653.87     89.85 o 
   7   2   2      575.78      471.37     45.33 o 
   8   2   2      112.78       76.01     60.50 o 
   9   2   2      124.50      112.16     70.52 o 
  -9   3   2       94.06       84.35     54.15 o 
  -8   3   2       83.22       32.74     59.78 o 
  -7   3   2      301.78      340.29     36.81 o 
  -6   3   2      157.26      136.21     26.71 o 
  -5   3   2      408.17      453.19     25.64 o 
  -4   3   2     2582.74     2651.87     67.09 o 
  -3   3   2     1292.35     1244.75     49.96 o 
  -2   3   2      204.34      179.77     11.27 o 
  -1   3   2    10317.83     9306.84    211.05 o 
   0   3   2     3392.75     3317.57     88.01 o 
   1   3   2     1103.60     1190.02     50.23 o 
   2   3   2       79.10       67.54     24.20 o 
   3   3   2     7087.31     7408.22    187.27 o 
   4   3   2    11817.12    12097.16    246.59 o 
   5   3   2     2344.05     2293.58     80.33 o 
   6   3   2      171.09       89.35     30.12 o 
   7   3   2      263.84      299.50     66.16 o 
   8   3   2      116.18       93.20     65.92 o 
   9   3   2        2.15      -42.03     62.58 o 
  -9   4   2       15.67      -32.31    125.16 o 
  -8   4   2      123.61      126.51     34.30 o 
  -7   4   2      188.53      197.51     38.61 o 
  -6   4   2       23.23       18.67     18.48 o 
  -5   4   2      680.76      683.21     32.41 o 
  -4   4   2      164.15      132.52     15.06 o 
  -3   4   2     1425.15     1430.44     45.65 o 
  -2   4   2       18.84       12.35      6.06 o 
  -1   4   2      485.15      457.78     17.00 o 
   0   4   2     2120.16     2044.10     57.82 o 
   1   4   2     2317.27     2382.38     74.03 o 
   2   4   2     2056.94     2183.37     71.86 o 
   3   4   2     8456.33     9232.61    216.52 o 
   4   4   2     3393.02     3689.22    121.11 o 
   5   4   2      130.01      182.95     36.67 o 
   6   4   2      262.22      241.89     38.19 o 
   7   4   2       53.38       28.98     27.67 o 
   8   4   2        0.71       -2.24     56.35 o 
   9   4   2        4.40      -52.18     52.18 o 
  -9   5   2       27.18       11.24     35.28 o 
  -8   5   2        1.98        7.10     29.58 o 
  -7   5   2      565.35      557.96     85.41 o 
  -6   5   2      540.49      572.34     38.62 o 
  -5   5   2      391.97      350.00     24.14 o 
  -4   5   2     4368.64     4459.51    124.17 o 
  -3   5   2      259.74      230.25     20.45 o 
  -2   5   2      798.06      715.19     27.08 o 
  -1   5   2       62.01       46.19      9.40 o 
   0   5   2     2438.47     2517.33     74.98 o 
   1   5   2      666.32      733.39     36.25 o 
   2   5   2       69.13       55.14     18.61 o 
   3   5   2      217.31      218.52     29.54 o 
   4   5   2       10.89        2.02     27.40 o 
   5   5   2      624.52      560.92     40.57 o 
   6   5   2      168.36      149.70     28.55 o 
   7   5   2        4.77      -40.93     51.68 o 
   8   5   2      104.65       60.14     50.12 o 
   9   5   2       11.93      -14.12     61.69 o 
  -9   6   2       26.09        4.53     39.40 o 
  -8   6   2        7.66      -19.42     34.62 o 
  -7   6   2       92.57      132.83     33.77 o 
  -6   6   2      597.09      612.44     38.71 o 
  -5   6   2      199.91      209.84     25.50 o 
  -4   6   2       68.76       73.94     22.60 o 
  -3   6   2       45.95       45.47     11.56 o 
  -2   6   2      661.27      649.94     53.42 o 
  -1   6   2      750.15      758.35     27.83 o 
   0   6   2      271.47      241.18     15.60 o 
   1   6   2      128.64      165.11     18.96 o 
   2   6   2      199.27      186.35     28.57 o 
   3   6   2        2.10       -4.68     34.61 o 
   4   6   2      231.33      248.24     34.64 o 
   5   6   2      755.44      854.36     43.66 o 
   6   6   2        8.23       -5.12     30.12 o 
   7   6   2      262.34      285.49     53.06 o 
   8   6   2       28.56       14.78     35.00 o 
   9   6   2      100.34       31.75     66.16 o 
  -8   7   2      114.44       63.86     29.18 o 
  -7   7   2        1.66       10.26     32.14 o 
  -6   7   2      378.95      353.14     30.37 o 
  -5   7   2       25.50       22.74     34.35 o 
  -4   7   2      906.91      853.69     39.43 o 
  -3   7   2     1444.00     1504.40     57.48 o 
  -2   7   2      157.05      129.56     14.05 o 
  -1   7   2      191.01      161.60     14.85 o 
   0   7   2       20.49       33.27     13.90 o 
   1   7   2       27.01       32.83     20.69 o 
   2   7   2      449.53      438.61     30.47 o 
   3   7   2      923.20      961.74     45.80 o 
   4   7   2      258.24      226.82     29.86 o 
   5   7   2      149.16      119.85     27.33 o 
   6   7   2      417.92      421.95     38.10 o 
   7   7   2      459.20      406.87     49.90 o 
   8   7   2        4.56       46.76     73.72 o 
  -8   8   2       25.33       47.92     36.75 o 
  -7   8   2        9.14       81.33     92.38 o 
  -6   8   2       37.37       65.97     28.54 o 
  -5   8   2      953.58      944.01     72.56 o 
  -4   8   2      577.95      581.91     49.32 o 
  -3   8   2      251.00      214.38     28.38 o 
  -2   8   2      854.67      795.15     31.04 o 
  -1   8   2     1128.41     1050.87     37.85 o 
   0   8   2        0.64       -2.08     16.45 o 
   1   8   2     1999.44     2156.97     93.19 o 
   2   8   2     1047.84      983.57     42.28 o 
   3   8   2      565.61      584.63     37.33 o 
   4   8   2       92.08      107.26     39.28 o 
   5   8   2       49.04       51.37     25.38 o 
   6   8   2     1009.90      983.50     50.88 o 
   7   8   2        0.83      -25.02     36.74 o 
   8   8   2      231.17      355.90    102.74 o 
  -8   9   2       59.73       30.13     58.85 o 
  -7   9   2      191.00      173.03     49.05 o 
  -6   9   2       21.90       32.83     28.61 o 
  -5   9   2      745.32      840.09     92.19 o 
  -4   9   2      733.54      697.15     43.37 o 
  -3   9   2     1128.43     1112.13     72.87 o 
  -2   9   2      982.04      971.61     82.42 o 
  -1   9   2       48.90       63.59     14.68 o 
   0   9   2      375.20      301.47     25.22 o 
   1   9   2     1993.53     1996.46     63.35 o 
   2   9   2       89.71       43.30     24.96 o 
   3   9   2      177.65      212.52     41.37 o 
   4   9   2      593.82      588.01     60.53 o 
   5   9   2      144.12      178.14     57.30 o 
   6   9   2       65.41       23.49     31.97 o 
   7   9   2      157.27      208.19     39.11 o 
   8   9   2      277.00      248.81     81.81 o 
  -7  10   2      197.54      147.95     63.95 o 
  -6  10   2        0.93       52.28     53.57 o 
  -5  10   2      175.99      166.15     29.31 o 
  -4  10   2      246.93      359.16     36.93 o 
  -3  10   2      478.98      518.62     41.36 o 
  -2  10   2       28.46       30.66     18.73 o 
  -1  10   2      426.19      400.94     34.34 o 
   0  10   2      840.41      842.98     43.53 o 
   1  10   2        6.20       35.37     33.63 o 
   2  10   2      480.30      541.07     32.93 o 
   3  10   2     1276.51     1237.10     56.12 o 
   4  10   2      185.95      208.21     42.51 o 
   5  10   2       31.37       10.22     30.45 o 
   6  10   2      294.58      304.24     41.26 o 
   7  10   2      177.37      107.45     51.64 o 
  -7  11   2        0.92       40.57     38.76 o 
  -6  11   2        5.91        1.45     52.81 o 
  -5  11   2       17.06       74.09     37.66 o 
  -4  11   2      161.24      162.38     32.52 o 
  -3  11   2       10.05       28.89     29.47 o 
  -2  11   2      831.78      826.76     35.45 o 
  -1  11   2      969.29      982.43     55.57 o 
   0  11   2      557.52      538.59     36.41 o 
   1  11   2      700.32      695.39     37.37 o 
   2  11   2     2356.90     2413.44     80.08 o 
   3  11   2       23.23        2.81     38.07 o 
   4  11   2        7.29       17.36     30.61 o 
   5  11   2      465.92      454.62     65.23 o 
   6  11   2       30.30       33.21     39.72 o 
   7  11   2       11.34       28.29     48.50 o 
  -6  12   2        8.72       30.00     40.06 o 
  -5  12   2       18.03       78.76     41.35 o 
  -4  12   2       16.88      -17.09     38.39 o 
  -3  12   2      954.80      905.73     65.24 o 
  -2  12   2      116.54       88.60     19.44 o 
  -1  12   2       55.14       63.69     26.03 o 
   0  12   2      304.91      363.57     42.80 o 
   1  12   2      450.65      462.75     53.88 o 
   2  12   2      223.15      181.77     47.19 o 
   3  12   2       39.31       37.67     42.55 o 
   4  12   2      116.98       29.25     45.65 o 
   5  12   2      140.74      117.56     58.52 o 
   6  12   2        4.44       -9.29    124.05 o 
  -6  13   2        3.49      -19.21     44.37 o 
  -5  13   2       23.93        7.97     58.42 o 
  -4  13   2       91.15      150.03     36.12 o 
  -3  13   2        1.40       11.94     33.09 o 
  -2  13   2      272.42      257.16     44.65 o 
  -1  13   2      235.57      208.75     56.27 o 
   0  13   2      439.98      475.87     45.51 o 
   1  13   2      360.62      307.43     30.97 o 
   2  13   2        1.95       73.72     91.89 o 
   3  13   2      507.63      411.84    126.56 o 
   4  13   2      217.88      168.44     51.25 o 
   5  13   2        1.98       41.76     62.86 o 
   6  13   2      141.23      133.02     70.59 o 
  -5  14   2       22.57       19.29     48.75 o 
  -4  14   2      136.31       14.26     61.06 o 
  -3  14   2       39.49       72.99     39.06 o 
  -2  14   2      364.70      371.70     51.99 o 
  -1  14   2      178.05      197.11     36.86 o 
   0  14   2      309.80      317.66     34.51 o 
   1  14   2      184.87      207.88     38.75 o 
   2  14   2       70.75       13.35     58.89 o 
   3  14   2      220.46      146.49     49.51 o 
   4  14   2       15.91       24.56     40.51 o 
   5  14   2      326.56      329.85     68.01 o 
  -4  15   2        6.84        8.13     50.32 o 
  -3  15   2       16.91       24.02     44.27 o 
  -2  15   2       38.90       75.72     32.39 o 
  -1  15   2      150.61       90.44     32.35 o 
   0  15   2       32.31       44.65     37.93 o 
   1  15   2      232.86      290.71     70.91 o 
   2  15   2      209.42      162.68     35.04 o 
   3  15   2        0.84       30.69     58.41 o 
   4  15   2      173.89      211.18     58.59 o 
  -2  16   2       37.05       35.51     31.32 o 
  -1  16   2      203.56      285.47     87.94 o 
   0  16   2      135.43      137.39     37.29 o 
   1  16   2       36.51       -7.64     52.88 o 
   2  16   2       31.40       51.43     52.96 o 
  -1 -15   3       11.39       35.34     58.17 o 
   0 -15   3      202.13      157.25     36.73 o 
   1 -15   3       61.71      135.55     65.42 o 
  -3 -14   3       93.56       18.27     67.63 o 
  -2 -14   3        0.90       95.25    134.92 o 
  -1 -14   3      303.98      251.11    110.57 o 
   0 -14   3       20.87      -25.62     58.11 o 
   1 -14   3       58.30       62.93     40.02 o 
   2 -14   3      234.63      229.18     76.35 o 
   3 -14   3       59.69       64.01     61.84 o 
  -4 -13   3        8.33      -40.17    217.98 o 
  -3 -13   3      392.98      318.75    157.27 o 
  -2 -13   3      255.98      194.15     44.73 o 
  -1 -13   3      156.82      151.29     53.32 o 
   0 -13   3       27.64       14.09     25.10 o 
   1 -13   3      411.89      436.75     33.53 o 
   2 -13   3      222.46      205.37     19.59 o 
   3 -13   3       18.80      -55.72     55.72 o 
   4 -13   3      144.78      121.05     76.36 o 
  -5 -12   3       41.01       13.66     54.54 o 
  -4 -12   3      314.47      282.01     61.68 o 
  -3 -12   3      472.44      408.58     62.10 o 
  -2 -12   3      410.44      417.10     42.64 o 
  -1 -12   3       43.69       67.92     31.57 o 
   0 -12   3      593.59      605.89     53.51 o 
   1 -12   3       51.25       64.87     22.51 o 
   2 -12   3      121.65      111.43     44.40 o 
   3 -12   3      405.87      374.09     50.45 o 
   4 -12   3      123.79      125.45     77.12 o 
   5 -12   3       31.07       37.31     52.61 o 
  -6 -11   3        1.76      -16.23    171.63 o 
  -5 -11   3      428.90      376.16     64.88 o 
  -4 -11   3      291.65      340.47     72.95 o 
  -3 -11   3       32.56       11.13     42.78 o 
  -2 -11   3      161.35      168.22     37.67 o 
  -1 -11   3      451.68      452.22     43.56 o 
   0 -11   3      173.21      201.42     28.15 o 
   1 -11   3     1006.04      900.81     45.40 o 
   2 -11   3        4.10        3.62     32.71 o 
   3 -11   3      137.79      158.09     76.33 o 
   4 -11   3       43.35       33.91     22.17 o 
   5 -11   3        7.80       25.95     39.01 o 
   6 -11   3       98.68       62.14     66.49 o 
  -7 -10   3        5.77      -84.77     84.77 o 
  -6 -10   3       39.29       84.59     65.38 o 
  -5 -10   3      234.54      260.09     58.15 o 
  -4 -10   3      248.12      279.89     46.24 o 
  -3 -10   3      350.81      325.07     45.84 o 
  -2 -10   3     1123.65     1137.46     71.27 o 
  -1 -10   3      477.85      535.39     50.04 o 
   0 -10   3      336.78      295.46     50.67 o 
   1 -10   3        6.57       10.36     34.75 o 
   2 -10   3      674.00      629.44     35.31 o 
   3 -10   3       47.61       72.23     35.78 o 
   4 -10   3     1123.31     1006.93     51.06 o 
   5 -10   3       24.40       -0.53     27.54 o 
   6 -10   3        4.68        6.99     34.64 o 
   7 -10   3        0.22       22.86     39.82 o 
  -7  -9   3      154.35      236.49     74.30 o 
  -6  -9   3       79.51      116.12    127.35 o 
  -5  -9   3       75.89       26.12    135.22 o 
  -4  -9   3        2.24       16.06     36.74 o 
  -3  -9   3      470.64      488.49     86.71 o 
  -2  -9   3      287.62      328.82     47.37 o 
  -1  -9   3      474.19      419.17     37.64 o 
   0  -9   3       23.95        2.68     29.74 o 
   1  -9   3       18.31       17.36     18.98 o 
   2  -9   3      171.82      213.84     26.10 o 
   3  -9   3     1753.62     1791.96    103.54 o 
   4  -9   3       22.18       -5.75     34.71 o 
   5  -9   3      303.69      335.17     29.79 o 
   6  -9   3       75.41       56.17     69.90 o 
   7  -9   3       10.82       36.63     35.80 o 
  -7  -8   3        3.98       -4.23     76.76 o 
  -6  -8   3      158.26      150.48     73.49 o 
  -5  -8   3      498.65      456.17     51.90 o 
  -4  -8   3      433.41      458.53     72.32 o 
  -3  -8   3      153.82      198.53     33.40 o 
  -2  -8   3      173.86      167.04     43.57 o 
  -1  -8   3     2208.32     2321.59     77.52 o 
   0  -8   3     1065.82      970.10     57.70 o 
   1  -8   3       65.18       75.41     24.15 o 
   2  -8   3      202.56      192.56     21.82 o 
   3  -8   3      211.74      193.73     29.88 o 
   4  -8   3      437.10      432.34     30.95 o 
   5  -8   3      341.44      352.10     46.22 o 
   6  -8   3      127.47      174.71     49.69 o 
   7  -8   3        3.42      -22.38     39.08 o 
   8  -8   3        2.24      -45.10     45.10 o 
  -8  -7   3       57.57       58.40     60.56 o 
  -7  -7   3       81.62        8.37     50.93 o 
  -6  -7   3     1044.43     1123.62     75.36 o 
  -5  -7   3       73.86       34.48     37.20 o 
  -4  -7   3       20.16       12.03     26.27 o 
  -3  -7   3      516.34      584.31     47.99 o 
  -2  -7   3     1593.75     1703.90     64.19 o 
  -1  -7   3      356.56      353.66     29.42 o 
   0  -7   3       70.31       86.97     53.71 o 
   1  -7   3     1070.72     1107.95     48.50 o 
   2  -7   3      654.87      560.45     34.09 o 
   3  -7   3      204.96      187.16     26.83 o 
   4  -7   3      805.55      797.98     66.42 o 
   5  -7   3      565.27      545.61     38.77 o 
   6  -7   3      323.87      302.24     31.75 o 
   7  -7   3      263.31      262.39     41.37 o 
   8  -7   3       36.30       36.21     43.55 o 
  -8  -6   3        0.09       85.21     99.47 o 
  -7  -6   3      335.43      347.22     54.88 o 
  -6  -6   3        3.58       28.72     48.79 o 
  -5  -6   3       74.25       66.90     35.79 o 
  -4  -6   3     1430.15     1507.22    101.15 o 
  -3  -6   3     3482.87     3617.51    104.77 o 
  -2  -6   3     1818.81     2014.64     70.16 o 
  -1  -6   3      366.07      429.62     37.72 o 
   0  -6   3     3642.52     3432.47    118.11 o 
   1  -6   3     4335.16     4418.54    116.91 o 
   2  -6   3        1.66       16.81     28.61 o 
   3  -6   3      164.36      132.76     23.67 o 
   4  -6   3     1320.75     1343.99     72.80 o 
   5  -6   3      401.06      378.45     30.95 o 
   6  -6   3       39.86       44.02     27.95 o 
   7  -6   3      101.43      161.82     41.57 o 
   8  -6   3       87.09       71.68     63.61 o 
  -8  -5   3      264.09      215.50     48.13 o 
  -7  -5   3      104.13      103.60     58.08 o 
  -6  -5   3       10.01       29.13     28.88 o 
  -5  -5   3     1169.38     1173.01     68.44 o 
  -4  -5   3     2093.60     2122.40     92.41 o 
  -3  -5   3     1986.59     2081.75     72.71 o 
  -2  -5   3      231.32      139.98     32.32 o 
  -1  -5   3      166.78      153.31     30.33 o 
   0  -5   3     3126.44     3220.44    186.00 o 
   1  -5   3        0.18       12.07     20.48 o 
   2  -5   3     2420.68     2286.32     74.29 o 
   3  -5   3     2911.74     2736.02     86.36 o 
   4  -5   3      269.50      242.11     29.20 o 
   5  -5   3       27.56       -6.80     43.75 o 
   6  -5   3      260.90      280.12     42.08 o 
   7  -5   3      240.46      264.60     36.70 o 
   8  -5   3       30.92       24.81     24.57 o 
  -9  -4   3      113.42      240.40     74.37 o 
  -8  -4   3       61.57       28.31     49.84 o 
  -7  -4   3        0.94       47.10     40.98 o 
  -6  -4   3      262.55      291.87     59.10 o 
  -5  -4   3       83.77       93.21     34.22 o 
  -4  -4   3      138.52      115.45     40.25 o 
  -3  -4   3        9.55        5.14     20.41 o 
  -2  -4   3     2130.73     2222.15     72.75 o 
  -1  -4   3       91.48       95.71     33.78 o 
   0  -4   3      130.02      119.98     18.62 o 
   1  -4   3     3026.06     2982.66     92.91 o 
   2  -4   3     3207.69     3009.28    202.04 o 
   3  -4   3      432.71      393.85     31.86 o 
   4  -4   3      642.29      622.33     29.35 o 
   5  -4   3      653.37      632.96     42.49 o 
   6  -4   3       31.01       14.48     18.73 o 
   7  -4   3       42.65       26.06     24.86 o 
   8  -4   3      172.25      207.51     67.76 o 
   9  -4   3      146.41      177.99     38.47 o 
  -9  -3   3       37.66        9.12     72.71 o 
  -8  -3   3        6.99       36.55     45.13 o 
  -7  -3   3       87.03       26.57     64.94 o 
  -6  -3   3       15.01      -33.58     54.98 o 
  -5  -3   3       28.35        6.92     24.01 o 
  -4  -3   3       91.71       53.07     28.48 o 
  -3  -3   3     2422.85     2511.17     94.14 o 
  -2  -3   3      763.94      777.11     43.07 o 
  -1  -3   3      121.48      112.14     23.56 o 
   0  -3   3       47.04       51.67     21.31 o 
   1  -3   3      689.54      643.05     45.66 o 
   2  -3   3       10.45       -9.32     24.75 o 
   3  -3   3     1646.26     1661.47     57.98 o 
   4  -3   3     1606.72     1594.32     52.47 o 
   5  -3   3        1.93      -35.20     42.94 o 
   6  -3   3      316.77      308.92     29.86 o 
   7  -3   3      283.35      267.99     50.72 o 
   8  -3   3      582.49      618.89     85.55 o 
   9  -3   3       24.39       44.53     41.79 o 
  -9  -2   3        1.07      124.35     48.92 o 
  -8  -2   3      392.43      369.84     49.68 o 
  -7  -2   3      304.59      304.92     78.61 o 
  -6  -2   3        7.98      -48.82     48.82 o 
  -5  -2   3      146.13      132.64     25.71 o 
  -4  -2   3      750.21      712.13     47.43 o 
  -3  -2   3     1118.61     1225.21     86.61 o 
  -2  -2   3     1358.09     1380.68     56.77 o 
  -1  -2   3      480.73      506.57     26.19 o 
   0  -2   3     1732.80     1647.23     58.84 o 
   1  -2   3      382.80      361.78     17.87 o 
   2  -2   3      358.38      286.00     20.85 o 
   3  -2   3     1493.09     1426.43     46.98 o 
   4  -2   3      890.53      986.00     38.66 o 
   5  -2   3       24.11       34.68     28.72 o 
   6  -2   3      933.98     1003.96     53.90 o 
   7  -2   3        4.81       -1.34     59.30 o 
   8  -2   3       50.66       45.57     39.98 o 
   9  -2   3        5.60       71.31     43.77 o 
  -9  -1   3      219.13      148.61     46.85 o 
  -8  -1   3      102.73       86.52     61.67 o 
  -7  -1   3      314.99      278.94     43.72 o 
  -6  -1   3        1.48       40.91     46.45 o 
  -5  -1   3     1740.47     1934.45     89.17 o 
  -4  -1   3      229.87      207.13     25.48 o 
  -3  -1   3      122.69       72.75     32.55 o 
  -2  -1   3        6.20        7.27     13.31 o 
  -1  -1   3        6.83       15.03     16.32 o 
   0  -1   3       12.83       -2.11     20.77 o 
   1  -1   3      816.41      733.99     31.29 o 
   2  -1   3      182.23      195.57     14.99 o 
   3  -1   3      430.76      454.51     24.08 o 
   4  -1   3     1561.28     1705.64     54.31 o 
   5  -1   3      855.21      891.62     46.33 o 
   6  -1   3        6.41        5.70     42.63 o 
   7  -1   3      572.16      561.23     42.46 o 
   8  -1   3      166.53      191.45     43.69 o 
   9  -1   3       28.71       45.30     54.28 o 
  -9   0   3      142.65      171.16     42.09 o 
  -8   0   3      377.83      347.42     40.53 o 
  -7   0   3      805.20      671.09     69.75 o 
  -6   0   3     1009.39     1069.00     57.33 o 
  -5   0   3        1.57       -2.20     46.92 o 
  -4   0   3       16.67       27.09     21.49 o 
  -3   0   3       66.00       65.58     27.78 o 
  -2   0   3     2203.43     2248.82     88.81 o 
  -1   0   3      979.82      991.91     32.33 o 
   0   0   3     4133.40     3820.33    160.47 o 
   1   0   3     5043.84     4640.02    119.68 o 
   2   0   3     6562.90     6658.51    206.47 o 
   3   0   3     4346.27     4601.49    169.36 o 
   4   0   3      808.23      752.95     39.55 o 
   5   0   3      898.78      824.26     56.46 o 
   6   0   3      159.59      161.52     32.47 o 
   7   0   3       73.09        9.85     53.67 o 
   8   0   3       14.02       44.06     79.93 o 
   9   0   3       45.56       11.49     47.68 o 
  -9   1   3        2.40        0.29     39.53 o 
  -8   1   3      831.92      766.72     67.87 o 
  -7   1   3        7.30       24.46     54.83 o 
  -6   1   3      577.06      597.81     45.44 o 
  -5   1   3      220.38      201.96     24.66 o 
  -4   1   3     3547.05     3648.54    118.02 o 
  -3   1   3       53.70       19.39     16.30 o 
  -2   1   3        0.65       21.23     17.22 o 
  -1   1   3    11479.70    10712.77    252.77 o 
   0   1   3     8518.43     7934.30    363.22 o 
   1   1   3       72.30       92.75     14.38 o 
   2   1   3     4240.87     4421.67    118.98 o 
   3   1   3      975.33      972.81     42.76 o 
   4   1   3      775.45      781.82     42.36 o 
   5   1   3      126.98      107.60     23.05 o 
   6   1   3      262.76      267.70     50.88 o 
   7   1   3      868.48      935.00     52.94 o 
   8   1   3        2.28      -17.97     41.16 o 
   9   1   3       15.95       53.80     80.63 o 
  -9   2   3      122.63      122.77     64.74 o 
  -8   2   3       34.29       11.41     37.73 o 
  -7   2   3       58.82       77.08     33.88 o 
  -6   2   3      296.42      313.04     30.96 o 
  -5   2   3     3758.91     3852.05    120.80 o 
  -4   2   3      147.13      124.61     20.20 o 
  -3   2   3       46.68       25.58     12.36 o 
  -2   2   3       38.86       28.63     11.51 o 
  -1   2   3     6323.83     6030.97    223.28 o 
   0   2   3      629.31      687.03     39.14 o 
   1   2   3      513.09      502.01     21.25 o 
   2   2   3       25.38        6.42     11.32 o 
   3   2   3      790.68      818.89     42.02 o 
   4   2   3     7706.25     7759.02    219.08 o 
   5   2   3      714.57      718.33     41.86 o 
   6   2   3     1552.66     1503.02    102.79 o 
   7   2   3      171.22      187.05     40.77 o 
   8   2   3      506.83      429.21     62.04 o 
   9   2   3       44.48       42.26     55.27 o 
  -9   3   3        8.92       30.85     61.01 o 
  -8   3   3      157.06      179.01     52.92 o 
  -7   3   3      241.89      226.07     59.11 o 
  -6   3   3      984.33     1037.06     60.93 o 
  -5   3   3     1630.75     1689.97     95.79 o 
  -4   3   3     1397.29     1441.69    100.47 o 
  -3   3   3      536.64      496.36     25.06 o 
  -2   3   3     1443.58     1445.26     65.15 o 
  -1   3   3     1632.21     1509.11     45.35 o 
   0   3   3     5267.53     5311.21    148.90 o 
   1   3   3      147.31      180.85     18.25 o 
   2   3   3      271.73      321.16     26.22 o 
   3   3   3      221.10      201.61     25.39 o 
   4   3   3     3402.85     3681.73    147.35 o 
   5   3   3      422.25      391.15     37.77 o 
   6   3   3       29.15      -18.38     39.07 o 
   7   3   3     1564.54     1461.01     67.18 o 
   8   3   3      812.06      775.96     68.86 o 
   9   3   3       15.75      -41.97     62.87 o 
  -9   4   3       39.88       60.57     63.11 o 
  -8   4   3        0.79      -25.31     64.73 o 
  -7   4   3      258.34      272.86     30.39 o 
  -6   4   3      120.07      145.82     21.57 o 
  -5   4   3      911.48      951.03     41.01 o 
  -4   4   3      391.62      387.45     22.07 o 
  -3   4   3      329.80      322.12     19.17 o 
  -2   4   3      777.33      751.24     31.96 o 
  -1   4   3     3648.07     3594.17    107.78 o 
   0   4   3      424.39      410.49     22.17 o 
   1   4   3      825.77      816.17     40.09 o 
   2   4   3      330.91      290.66     33.39 o 
   3   4   3     6832.17     7319.01    197.39 o 
   4   4   3      622.70      628.64     38.63 o 
   5   4   3      157.41      140.40     49.02 o 
   6   4   3     1818.56     1736.75     68.85 o 
   7   4   3     1176.93     1025.23     55.41 o 
   8   4   3       59.94       58.47     39.50 o 
   9   4   3       57.57      -20.09     58.97 o 
  -9   5   3       41.74       85.11     51.90 o 
  -8   5   3       26.55       53.00     27.94 o 
  -7   5   3       46.39       97.26     50.95 o 
  -6   5   3       12.38       35.81     28.06 o 
  -5   5   3     1637.84     1771.93     87.67 o 
  -4   5   3       87.86       90.27     16.28 o 
  -3   5   3        5.83        1.10     10.32 o 
  -2   5   3     2514.35     2500.95    118.78 o 
  -1   5   3     2494.63     2513.52     89.28 o 
   0   5   3     1759.26     1796.09     51.20 o 
   1   5   3      379.08      361.81     29.90 o 
   2   5   3     2679.58     2805.38    102.66 o 
   3   5   3       75.89       94.15     64.31 o 
   4   5   3     1292.80     1305.31     54.44 o 
   5   5   3      756.37      752.06     52.93 o 
   6   5   3      834.46      822.55     51.20 o 
   7   5   3        6.32      -18.64     47.10 o 
   8   5   3       10.82       -8.97     53.79 o 
   9   5   3       51.76       69.10    109.44 o 
  -8   6   3        1.96      -13.40     42.82 o 
  -7   6   3       50.80       11.61     23.98 o 
  -6   6   3      522.46      541.93     41.29 o 
  -5   6   3      153.52      142.36     16.38 o 
  -4   6   3        8.75        1.28     18.58 o 
  -3   6   3      864.38      882.18     29.81 o 
  -2   6   3     7203.78     7105.54    372.87 o 
  -1   6   3     1585.26     1625.86     48.15 o 
   0   6   3       28.74       34.35      9.77 o 
   1   6   3     1393.22     1524.82     64.94 o 
   2   6   3      314.46      233.33     38.16 o 
   3   6   3        7.27        4.75     21.14 o 
   4   6   3        4.14       13.91     21.72 o 
   5   6   3      830.68      846.69     42.60 o 
   6   6   3       26.54        8.94     28.37 o 
   7   6   3       81.13       61.14     38.40 o 
   8   6   3      195.39      126.55     56.36 o 
   9   6   3       58.51      144.16     56.98 o 
  -8   7   3      176.62      169.92     51.44 o 
  -7   7   3       29.26       40.44     33.17 o 
  -6   7   3       14.34        1.70     16.34 o 
  -5   7   3       14.62       10.08     12.34 o 
  -4   7   3     1047.25     1115.96     88.60 o 
  -3   7   3      294.75      289.47     17.14 o 
  -2   7   3      113.02      117.37     11.57 o 
  -1   7   3       31.58       26.76     15.57 o 
   0   7   3     1069.72     1102.64     37.11 o 
   1   7   3      342.42      331.16     31.99 o 
   2   7   3       43.49       27.26     16.64 o 
   3   7   3      825.55      837.59     42.10 o 
   4   7   3       22.26        5.47     30.66 o 
   5   7   3      163.92      172.04     51.79 o 
   6   7   3        9.56      -28.92     45.98 o 
   7   7   3      442.73      347.04     44.59 o 
   8   7   3        4.90       12.93     30.42 o 
  -8   8   3       12.22       89.28     40.37 o 
  -7   8   3        1.47       24.14     32.27 o 
  -6   8   3       29.40       25.09     27.15 o 
  -5   8   3       76.37      116.84     48.02 o 
  -4   8   3      732.14      758.14     47.59 o 
  -3   8   3      247.90      276.84     27.90 o 
  -2   8   3     2517.80     2385.47    125.68 o 
  -1   8   3     5140.23     5464.35    209.76 o 
   0   8   3        6.59       -2.89     16.76 o 
   1   8   3      626.45      685.58     33.32 o 
   2   8   3       48.25       30.44     30.62 o 
   3   8   3        2.47        2.21     23.72 o 
   4   8   3       46.80       67.49     30.50 o 
   5   8   3       88.53      161.83     94.66 o 
   6   8   3      465.95      415.56     58.60 o 
   7   8   3       90.39       79.50     36.66 o 
   8   8   3       66.71      161.32     68.84 o 
  -8   9   3        1.48       -5.09     39.17 o 
  -7   9   3       81.62       78.35     29.94 o 
  -6   9   3      411.58      452.75     47.49 o 
  -5   9   3      284.31      257.10     41.41 o 
  -4   9   3       59.85       36.12     36.64 o 
  -3   9   3     1284.00     1220.94     81.57 o 
  -2   9   3     1531.70     1442.29     45.67 o 
  -1   9   3      273.34      286.97     24.08 o 
   0   9   3        8.76        9.45     24.10 o 
   1   9   3     1164.07     1128.26     44.51 o 
   2   9   3       54.70       29.85     25.90 o 
   3   9   3      419.28      442.06     47.12 o 
   4   9   3      909.63      966.06     52.08 o 
   5   9   3       59.28       10.33     29.56 o 
   6   9   3        1.84       17.04     41.03 o 
   7   9   3       14.64       24.46     42.40 o 
   8   9   3      223.22      128.41     86.53 o 
  -7  10   3      182.11      227.79     59.64 o 
  -6  10   3      147.92      168.77     32.50 o 
  -5  10   3      393.37      426.05     34.13 o 
  -4  10   3       29.62       19.40     39.16 o 
  -3  10   3      341.39      316.54     24.40 o 
  -2  10   3      187.75      190.58     17.76 o 
  -1  10   3     1170.69     1113.42     62.37 o 
   0  10   3     1554.16     1627.72     59.79 o 
   1  10   3      170.68      215.92     24.10 o 
   2  10   3        8.37        3.94     20.66 o 
   3  10   3     1433.26     1484.44     59.33 o 
   4  10   3      310.36      293.01     53.39 o 
   5  10   3        1.67       27.89     45.30 o 
   6  10   3      487.11      503.49     93.48 o 
   7  10   3      106.36      132.91     42.46 o 
  -7  11   3        3.15       35.38     45.87 o 
  -6  11   3       33.06       45.02     28.95 o 
  -5  11   3      167.07      185.74     33.32 o 
  -4  11   3        2.42        8.13     30.61 o 
  -3  11   3      454.58      433.11     61.09 o 
  -2  11   3     1277.46     1323.57     94.42 o 
  -1  11   3     1139.49     1134.26     67.60 o 
   0  11   3      239.00      233.43     29.25 o 
   1  11   3       48.64       62.10     38.18 o 
   2  11   3     3458.92     3530.00     96.88 o 
   3  11   3       11.91      -18.13     33.99 o 
   4  11   3       87.16       76.54     55.13 o 
   5  11   3      132.01      134.29     54.10 o 
   6  11   3       68.93        5.52     54.48 o 
   7  11   3        0.31       79.25    107.32 o 
  -6  12   3       34.63       34.34     39.63 o 
  -5  12   3      294.42      283.75     37.94 o 
  -4  12   3        2.59       10.31     31.87 o 
  -3  12   3        2.82      -34.70     34.70 o 
  -2  12   3      189.81      211.13     28.31 o 
  -1  12   3       94.39      114.50     36.08 o 
   0  12   3      187.55      198.88     40.52 o 
   1  12   3     1218.44     1290.85     71.27 o 
   2  12   3       15.59       22.95     34.88 o 
   3  12   3      104.67       86.47     42.77 o 
   4  12   3      186.36      204.98     62.83 o 
   5  12   3      198.00      186.73     79.63 o 
   6  12   3       34.23       40.54     38.04 o 
  -6  13   3       13.09      -36.45     65.36 o 
  -5  13   3       60.45      102.85     58.78 o 
  -4  13   3        1.62      -28.18     36.86 o 
  -3  13   3       71.45       75.48     32.46 o 
  -2  13   3       37.32       28.16     25.57 o 
  -1  13   3       33.72       28.35     23.04 o 
   0  13   3      636.22      630.92     55.19 o 
   1  13   3        1.75      -12.18     39.93 o 
   2  13   3       14.07      -23.64     48.81 o 
   3  13   3      799.33      702.96     54.84 o 
   4  13   3      123.37      177.88     48.33 o 
   5  13   3        0.09      -39.04     80.61 o 
   6  13   3      116.89      162.25     66.96 o 
  -5  14   3       39.03      -12.47     44.86 o 
  -4  14   3       48.29      113.35     42.40 o 
  -3  14   3      119.53       44.57     64.81 o 
  -2  14   3        3.41       45.07     78.30 o 
  -1  14   3      106.87      119.00     26.65 o 
   0  14   3      451.12      409.40     50.52 o 
   1  14   3       30.83       35.61     36.93 o 
   2  14   3      374.61      353.83     45.78 o 
   3  14   3      375.14      308.72     72.87 o 
   4  14   3       57.01        1.20     50.85 o 
   5  14   3      140.89      157.03     57.93 o 
  -4  15   3        2.46       -0.86     45.19 o 
  -3  15   3       52.62       20.45     49.01 o 
  -2  15   3      107.61      102.61     26.16 o 
  -1  15   3      172.26      252.85     36.13 o 
   0  15   3        0.36       17.80     30.25 o 
   1  15   3      327.39      308.86     47.98 o 
   2  15   3       50.98      152.21     71.66 o 
   3  15   3       70.93       13.28     55.13 o 
   4  15   3       98.05       97.92     54.24 o 
  -2  16   3       32.29       14.79     57.05 o 
  -1  16   3       31.43        8.64     30.16 o 
   0  16   3       40.24       29.29     32.65 o 
   1  16   3       35.08      100.44     74.57 o 
   2  16   3       27.61      -11.67    145.99 o 
  -3 -14   4      126.23      118.09    140.19 o 
  -2 -14   4       26.67      -17.58     80.10 o 
  -1 -14   4      186.01      188.14     64.38 o 
   0 -14   4      192.34      212.60     34.95 o 
   1 -14   4       13.51       31.07     32.45 o 
   2 -14   4       36.43       18.72     23.32 o 
   3 -14   4       26.15       -3.27     62.90 o 
  -4 -13   4       15.90      121.31     87.90 o 
  -3 -13   4       31.47      -10.69     87.66 o 
  -2 -13   4      194.63      303.74     53.26 o 
  -1 -13   4      207.24      232.26     35.00 o 
   0 -13   4        4.28      -25.33     45.59 o 
   1 -13   4      127.15      139.41     32.97 o 
   2 -13   4      382.12      331.70     31.41 o 
   3 -13   4       19.12       42.89     50.70 o 
   4 -13   4       93.33      100.51     84.45 o 
  -5 -12   4       22.71       53.64     68.49 o 
  -4 -12   4      159.22      211.88     53.50 o 
  -3 -12   4      414.68      430.62    131.71 o 
  -2 -12   4      121.18      185.23     69.28 o 
  -1 -12   4       40.84       13.68     43.06 o 
   0 -12   4     1687.59     1521.54     79.67 o 
   1 -12   4      192.52      228.56     39.43 o 
   2 -12   4       40.93        5.05     53.04 o 
   3 -12   4       57.04       49.45     67.38 o 
   4 -12   4      316.05      284.44     50.66 o 
   5 -12   4        0.38       12.09     73.84 o 
  -6 -11   4        1.90       11.74    143.33 o 
  -5 -11   4      231.06      285.33    214.62 o 
  -4 -11   4      308.31      300.28     46.34 o 
  -3 -11   4        1.94      106.26     65.06 o 
  -2 -11   4       72.90      115.99     36.75 o 
  -1 -11   4      736.08      766.02     47.27 o 
   0 -11   4       50.80       84.87     33.92 o 
   1 -11   4      801.57      828.63     38.39 o 
   2 -11   4       18.34       44.31     41.25 o 
   3 -11   4      362.74      401.14     52.93 o 
   4 -11   4       34.64       78.28     64.78 o 
   5 -11   4        8.39       28.85     49.90 o 
   6 -11   4      113.12      149.51     51.02 o 
  -6 -10   4      158.81      178.48     96.79 o 
  -5 -10   4       35.66       -1.66     60.83 o 
  -4 -10   4       13.56       57.94     46.42 o 
  -3 -10   4      115.10       16.29     70.19 o 
  -2 -10   4      367.76      364.43     48.57 o 
  -1 -10   4      290.61      387.86     57.50 o 
   0 -10   4       32.80       19.94     19.84 o 
   1 -10   4      401.26      440.53     41.77 o 
   2 -10   4      581.93      594.13     42.50 o 
   3 -10   4      362.12      353.00     92.71 o 
   4 -10   4       69.49       89.44     26.18 o 
   5 -10   4      190.00      189.22     31.25 o 
   6 -10   4        0.64       38.50     32.10 o 
  -7  -9   4       42.47       45.91     82.87 o 
  -6  -9   4      183.78       71.46     66.70 o 
  -5  -9   4      174.21      207.05    113.97 o 
  -4  -9   4       80.32       84.06     42.81 o 
  -3  -9   4      767.22      756.58     49.46 o 
  -2  -9   4      224.41      265.05     36.54 o 
  -1  -9   4        2.95       11.55     48.81 o 
   0  -9   4      240.17      254.04     53.11 o 
   1  -9   4     1254.23     1260.87     56.71 o 
   2  -9   4      568.32      627.15     78.29 o 
   3  -9   4       72.43       75.46     33.80 o 
   4  -9   4      463.30      480.88     43.15 o 
   5  -9   4        2.64       44.02     31.64 o 
   6  -9   4       16.75       -4.94     33.38 o 
   7  -9   4        1.03       -0.55     40.22 o 
  -7  -8   4      109.97      152.27     68.70 o 
  -6  -8   4       33.93       43.60     54.86 o 
  -5  -8   4      286.84      201.29     51.17 o 
  -4  -8   4       45.46       63.64     42.17 o 
  -3  -8   4     1010.73     1029.97     53.08 o 
  -2  -8   4      314.23      283.74     30.99 o 
  -1  -8   4       15.39       28.69     28.41 o 
   0  -8   4      529.33      531.17     96.63 o 
   1  -8   4      118.88      128.52     24.48 o 
   2  -8   4       24.22       20.48     17.46 o 
   3  -8   4      409.35      369.65     67.45 o 
   4  -8   4        7.82       22.25     29.89 o 
   5  -8   4        0.37       12.58     32.62 o 
   6  -8   4      592.79      619.04     37.83 o 
   7  -8   4       25.88       -5.64     42.83 o 
  -8  -7   4       98.45       51.62     75.46 o 
  -7  -7   4       40.49       41.19     45.49 o 
  -6  -7   4        7.79       57.44     37.79 o 
  -5  -7   4      429.95      399.36    129.19 o 
  -4  -7   4      312.00      353.12     36.22 o 
  -3  -7   4      373.54      420.23     39.16 o 
  -2  -7   4     1154.27     1258.48     53.99 o 
  -1  -7   4      442.84      538.60     44.80 o 
   0  -7   4        0.98      -11.83     24.60 o 
   1  -7   4      789.24      799.11     40.68 o 
   2  -7   4     1171.01     1092.44    141.18 o 
   3  -7   4       17.43      -18.52     31.04 o 
   4  -7   4      279.30      282.39     27.15 o 
   5  -7   4      643.92      662.14     51.57 o 
   6  -7   4       65.12      112.05     29.89 o 
   7  -7   4       18.29      -43.72     50.46 o 
   8  -7   4       48.30       39.33     46.31 o 
  -8  -6   4       34.44      -51.86     78.40 o 
  -7  -6   4      129.84      129.39     38.97 o 
  -6  -6   4      641.07      641.49    109.88 o 
  -5  -6   4       21.69       44.64     36.95 o 
  -4  -6   4      467.21      516.06     38.22 o 
  -3  -6   4     2020.53     2252.90     81.19 o 
  -2  -6   4      177.75      171.94     25.83 o 
  -1  -6   4      774.94      805.80     47.87 o 
   0  -6   4      703.49      679.08     36.20 o 
   1  -6   4     3873.35     3975.87    166.21 o 
   2  -6   4      235.64      213.02     22.87 o 
   3  -6   4      713.36      704.59     53.70 o 
   4  -6   4       93.63       51.70     22.61 o 
   5  -6   4      672.51      698.48     48.06 o 
   6  -6   4        8.56       35.59     30.32 o 
   7  -6   4      184.10      194.60     35.39 o 
   8  -6   4      132.41      100.34     41.65 o 
  -8  -5   4      263.31      165.69     43.25 o 
  -7  -5   4       90.66       71.23     66.52 o 
  -6  -5   4       60.97       76.04     82.29 o 
  -5  -5   4        1.79        9.58     35.95 o 
  -4  -5   4     1529.27     1631.58     63.69 o 
  -3  -5   4       66.84       65.15     25.49 o 
  -2  -5   4       67.82       42.08     21.60 o 
  -1  -5   4     5394.16     5448.68    142.66 o 
   0  -5   4    11872.78    12758.05    275.48 o 
   1  -5   4      436.65      411.70     36.01 o 
   2  -5   4      535.83      541.16     47.17 o 
   3  -5   4     1379.54     1323.40     61.83 o 
   4  -5   4      457.29      406.67     36.28 o 
   5  -5   4       32.26        2.11     34.73 o 
   6  -5   4      423.84      449.91     42.82 o 
   7  -5   4      295.08      339.58     34.45 o 
   8  -5   4       19.14       37.82     39.19 o 
  -8  -4   4      275.65      232.82     63.89 o 
  -7  -4   4        7.72       49.50     43.60 o 
  -6  -4   4      419.35      466.52     83.88 o 
  -5  -4   4      842.30      801.67     57.92 o 
  -4  -4   4      653.87      649.13     47.75 o 
  -3  -4   4      170.44      217.61     40.47 o 
  -2  -4   4     4025.39     4435.08    139.36 o 
  -1  -4   4     2376.96     2433.18     78.42 o 
   0  -4   4       11.07       11.06     22.18 o 
   1  -4   4       92.11       71.53     15.54 o 
   2  -4   4     3381.41     3304.13    154.96 o 
   3  -4   4      144.65      158.54     20.93 o 
   4  -4   4      409.97      373.67     27.14 o 
   5  -4   4     1154.52     1103.37     88.78 o 
   6  -4   4      225.11      243.39     28.90 o 
   7  -4   4       13.65       17.45     33.72 o 
   8  -4   4       63.95        9.59     35.16 o 
   9  -4   4      231.77      232.95     48.30 o 
  -9  -3   4       27.16        4.95     52.04 o 
  -8  -3   4        7.64       74.06     39.08 o 
  -7  -3   4      229.41      206.37     39.88 o 
  -6  -3   4      201.79      214.39     29.48 o 
  -5  -3   4       41.64       54.39     31.75 o 
  -4  -3   4       35.45      -16.90     36.32 o 
  -3  -3   4      214.24      212.90     23.85 o 
  -2  -3   4       18.49       40.64     23.56 o 
  -1  -3   4      115.40       68.91     18.63 o 
   0  -3   4     4085.43     4015.66    131.91 o 
   1  -3   4     1206.93     1164.51     43.95 o 
   2  -3   4       47.78       51.54     15.91 o 
   3  -3   4      691.45      749.59     55.19 o 
   4  -3   4     1926.85     1825.97     55.79 o 
   5  -3   4      362.27      338.62     37.83 o 
   6  -3   4        8.81      -15.61     25.34 o 
   7  -3   4      261.18      261.20     44.23 o 
   8  -3   4      222.94      161.08     58.37 o 
   9  -3   4       37.83       14.79     34.38 o 
  -9  -2   4        8.33       11.89     49.48 o 
  -8  -2   4       45.61       19.26     56.65 o 
  -7  -2   4      265.86      258.96     48.14 o 
  -6  -2   4      129.58      139.39     54.28 o 
  -5  -2   4       84.61       84.08     31.98 o 
  -4  -2   4      212.12      213.01     38.69 o 
  -3  -2   4      465.53      406.91     26.95 o 
  -2  -2   4        0.04        2.87     15.57 o 
  -1  -2   4     2020.66     2007.34     88.23 o 
   0  -2   4     3569.22     3446.65    103.63 o 
   1  -2   4       11.69       -1.29     10.80 o 
   2  -2   4      533.36      532.66     23.41 o 
   3  -2   4       10.70       15.52     26.05 o 
   4  -2   4     3109.44     3268.08     85.14 o 
   5  -2   4        0.09      -20.20     37.26 o 
   6  -2   4      137.67      209.42     31.55 o 
   7  -2   4       12.21        5.09     55.44 o 
   8  -2   4       66.14       35.90     60.87 o 
   9  -2   4       15.44       35.22     42.25 o 
  -9  -1   4       39.17       78.87     58.41 o 
  -8  -1   4       17.80      -16.80    117.64 o 
  -7  -1   4       47.15       34.98     45.08 o 
  -6  -1   4      347.43      413.95     37.48 o 
  -5  -1   4      758.37      797.62     45.57 o 
  -4  -1   4     2351.35     2471.81     88.63 o 
  -3  -1   4       93.63      108.66     19.27 o 
  -2  -1   4      156.96      118.29     41.26 o 
  -1  -1   4     1090.54     1076.84     36.45 o 
   0  -1   4     1391.21     1402.36     47.34 o 
   1  -1   4      342.91      306.29     18.28 o 
   2  -1   4      345.71      342.86     17.79 o 
   3  -1   4     1155.22     1156.74     60.93 o 
   4  -1   4      254.46      236.47     34.80 o 
   5  -1   4     1515.91     1627.52     54.51 o 
   6  -1   4      213.14      206.43     34.17 o 
   7  -1   4      164.69       94.64     49.78 o 
   8  -1   4      164.16      121.59     71.57 o 
   9  -1   4      162.09      198.15     55.10 o 
  -9   0   4      146.95      209.01     47.23 o 
  -8   0   4      103.49       74.63     49.30 o 
  -7   0   4      489.94      485.83     39.72 o 
  -6   0   4      945.63      906.44     42.96 o 
  -5   0   4     1329.48     1339.46     52.67 o 
  -4   0   4      186.27      195.90     20.92 o 
  -3   0   4      379.19      331.28     23.80 o 
  -2   0   4     2542.30     2561.98     76.95 o 
  -1   0   4      129.57      115.59     22.01 o 
   0   0   4       22.72       38.07     16.62 o 
   1   0   4     1124.86     1251.18     39.46 o 
   2   0   4      366.39      385.83     24.43 o 
   3   0   4      519.95      501.27     35.44 o 
   4   0   4      674.62      633.89     37.69 o 
   5   0   4      524.18      556.68     35.77 o 
   6   0   4      305.23      316.82     42.31 o 
   7   0   4       78.50       55.77     40.23 o 
   8   0   4      154.71      178.84     62.69 o 
   9   0   4       39.39       41.24     42.68 o 
  -9   1   4      145.78      143.15     51.00 o 
  -8   1   4      710.02      593.55     71.63 o 
  -7   1   4      203.75      239.12     31.11 o 
  -6   1   4      247.27      281.04     39.56 o 
  -5   1   4       79.57       59.02     24.81 o 
  -4   1   4      872.50      813.14     46.60 o 
  -3   1   4      816.72      736.61     31.09 o 
  -2   1   4     2739.54     2772.81    106.15 o 
  -1   1   4    13008.12    12839.98    360.54 o 
   0   1   4     3955.98     3741.47     97.66 o 
   1   1   4     2841.59     2815.41     76.77 o 
   2   1   4     1694.81     1787.55     53.73 o 
   3   1   4     2028.76     1953.80     58.80 o 
   4   1   4     3453.89     3396.22    117.69 o 
   5   1   4      127.59      145.12     24.71 o 
   6   1   4      140.86      143.79     31.47 o 
   7   1   4      693.50      702.70     39.93 o 
   8   1   4        0.31       17.97     38.44 o 
   9   1   4        0.38      -12.65     58.10 o 
  -9   2   4        9.84      -29.02     74.05 o 
  -8   2   4      230.50      223.79     45.93 o 
  -7   2   4       61.61       57.79     60.73 o 
  -6   2   4        9.33      -19.12     58.10 o 
  -5   2   4     1075.27     1090.81     48.79 o 
  -4   2   4     4011.63     3983.07    125.00 o 
  -3   2   4        2.87      -12.84     21.80 o 
  -2   2   4     1471.45     1393.72     47.80 o 
  -1   2   4    69287.77    59616.09   1678.74 o 
   0   2   4    11809.15    12024.45    355.58 o 
   1   2   4       12.47       19.45     11.73 o 
   2   2   4     5547.99     5522.10    150.34 o 
   3   2   4       48.30       37.43     16.11 o 
   4   2   4        0.14       -6.29     31.97 o 
   5   2   4       46.70       21.93     59.91 o 
   6   2   4       47.79      -19.70     45.03 o 
   7   2   4        9.61       52.12     36.82 o 
   8   2   4      300.51      206.68     50.03 o 
   9   2   4       24.49       38.02     56.04 o 
  -9   3   4       12.97       12.32     35.56 o 
  -8   3   4        1.22       -8.05     89.21 o 
  -7   3   4       55.99       68.85     34.16 o 
  -6   3   4      931.38      930.64     48.43 o 
  -5   3   4      450.60      445.61     43.27 o 
  -4   3   4        1.55       -4.27     22.65 o 
  -3   3   4     5972.70     6212.35    177.34 o 
  -2   3   4      531.84      507.04     32.20 o 
  -1   3   4    13251.35    12681.77    337.23 o 
   0   3   4     9673.97     9847.32    300.68 o 
   1   3   4        8.76        2.83     24.20 o 
   2   3   4      425.64      397.51     26.21 o 
   3   3   4        0.45      -27.72     27.72 o 
   4   3   4      128.90      113.49     22.47 o 
   5   3   4      136.22      175.04     45.59 o 
   6   3   4       60.27       43.23     37.61 o 
   7   3   4     1201.51     1190.56     84.86 o 
   8   3   4      731.06      636.08     66.45 o 
   9   3   4       45.97      137.49     88.04 o 
  -9   4   4      214.38       84.20     65.15 o 
  -8   4   4       48.80        6.70     30.39 o 
  -7   4   4       45.97       67.00     32.71 o 
  -6   4   4      509.47      481.25     39.76 o 
  -5   4   4      217.21      225.04     74.23 o 
  -4   4   4      619.93      576.10     47.65 o 
  -3   4   4     3091.31     3142.83     96.28 o 
  -2   4   4       74.38       82.38     15.99 o 
  -1   4   4     1409.11     1290.00     39.36 o 
   0   4   4    10577.23    10600.76    258.74 o 
   1   4   4     1087.40     1085.15     49.76 o 
   2   4   4       65.09       50.21     16.98 o 
   3   4   4     6566.51     6949.97    193.57 o 
   4   4   4        4.00      -20.55     23.99 o 
   5   4   4      209.47      193.93     66.40 o 
   6   4   4     2108.67     2046.56    140.41 o 
   7   4   4      786.33      806.83     58.45 o 
   8   4   4       25.98        4.12     45.68 o 
   9   4   4       90.27       42.50     80.23 o 
  -9   5   4      173.89      154.19     51.01 o 
  -8   5   4       41.39       85.77     46.29 o 
  -7   5   4        2.48       52.84     26.16 o 
  -6   5   4       62.57       53.27     23.78 o 
  -5   5   4     2356.25     2426.11     85.37 o 
  -4   5   4      262.62      244.81     16.38 o 
  -3   5   4      623.31      627.50     27.10 o 
  -2   5   4     3381.36     3230.14    162.44 o 
  -1   5   4     1246.61     1123.76     37.75 o 
   0   5   4       92.47       78.21     14.80 o 
   1   5   4       14.15       18.92     18.74 o 
   2   5   4     4212.48     4436.07    141.68 o 
   3   5   4       55.90       70.68     28.32 o 
   4   5   4       28.77       54.04     30.77 o 
   5   5   4      131.76      159.19     27.73 o 
   6   5   4      454.55      421.41     37.87 o 
   7   5   4        2.14        2.82     34.34 o 
   8   5   4       91.31       14.32     45.78 o 
  -8   6   4       43.62       73.47     44.17 o 
  -7   6   4       19.37      -23.58     31.46 o 
  -6   6   4       20.24        7.78     18.69 o 
  -5   6   4      536.49      585.97     31.61 o 
  -4   6   4      368.56      397.95     25.71 o 
  -3   6   4       99.91       80.16      9.36 o 
  -2   6   4      829.13      803.12     60.95 o 
  -1   6   4       16.54        6.27     12.60 o 
   0   6   4       89.42       94.53     16.84 o 
   1   6   4     3168.51     3085.40     91.36 o 
   2   6   4      614.26      578.77     41.76 o 
   3   6   4      196.41      192.81     21.50 o 
   4   6   4      274.12      281.70     39.20 o 
   5   6   4      231.48      226.45     44.96 o 
   6   6   4       40.81       48.14     34.24 o 
   7   6   4      315.24      248.59     53.45 o 
   8   6   4      278.97      290.87     49.20 o 
   9   6   4      214.95       52.44     84.63 o 
  -8   7   4      111.32      105.64     32.95 o 
  -7   7   4       42.06       43.88     28.19 o 
  -6   7   4       26.96       37.84     20.39 o 
  -5   7   4       14.68       -1.12     22.19 o 
  -4   7   4      371.34      401.43     33.58 o 
  -3   7   4     1241.31     1206.77     41.60 o 
  -2   7   4        1.27       -0.08     12.84 o 
  -1   7   4      425.51      419.04     17.88 o 
   0   7   4     3045.96     3041.79     82.99 o 
   1   7   4     3430.57     3700.85    109.01 o 
   2   7   4        4.07       -4.12     27.21 o 
   3   7   4      198.69      173.06     25.58 o 
   4   7   4      127.02      140.01     39.89 o 
   5   7   4      170.48      147.96     27.77 o 
   6   7   4       33.61       81.67     74.48 o 
   7   7   4      383.78      397.49    103.68 o 
   8   7   4      195.21      173.63     45.25 o 
  -8   8   4      108.90      112.70     44.01 o 
  -7   8   4        2.93       15.31     35.30 o 
  -6   8   4      262.42      240.77     19.70 o 
  -5   8   4        5.72        0.65     23.24 o 
  -4   8   4     1113.99     1181.00     35.83 o 
  -3   8   4        7.98      -11.96     27.86 o 
  -2   8   4       84.48       68.46     11.91 o 
  -1   8   4     2227.17     2369.16    129.96 o 
   0   8   4     4019.53     4054.32     97.93 o 
   1   8   4       40.05        3.46     26.14 o 
   2   8   4      420.34      468.58     34.00 o 
   3   8   4      310.16      285.99     48.59 o 
   4   8   4      519.96      524.46     43.66 o 
   5   8   4       99.22       90.46     40.48 o 
   6   8   4        2.69      -36.17     46.26 o 
   7   8   4       34.20       83.12     33.51 o 
   8   8   4        1.25       35.08     54.46 o 
  -8   9   4        2.85       40.88     49.32 o 
  -7   9   4        8.87       74.16     40.68 o 
  -6   9   4      457.79      480.59     48.98 o 
  -5   9   4        1.82       28.19     16.87 o 
  -4   9   4      164.08      161.26     19.27 o 
  -3   9   4      402.12      390.25     38.32 o 
  -2   9   4     2618.30     2606.00    111.89 o 
  -1   9   4      157.91      112.43     13.38 o 
   0   9   4      380.80      361.03     22.76 o 
   1   9   4      316.15      324.66     28.02 o 
   2   9   4      187.72      177.29     33.21 o 
   3   9   4      162.65      158.50     29.98 o 
   4   9   4      183.72      140.88     26.05 o 
   5   9   4      128.46      160.53     40.38 o 
   6   9   4       58.72       52.84     30.23 o 
   7   9   4        8.22      -11.98     35.74 o 
   8   9   4       97.22      139.16     89.03 o 
  -7  10   4      132.74      173.06     58.68 o 
  -6  10   4       45.53       31.94     36.11 o 
  -5  10   4      194.97      224.74     37.93 o 
  -4  10   4       54.89       76.29     16.97 o 
  -3  10   4      415.16      398.24     26.27 o 
  -2  10   4        7.80       13.92     17.77 o 
  -1  10   4        9.64        1.98     23.08 o 
   0  10   4      769.05      723.05     36.53 o 
   1  10   4     1038.54     1077.39     45.06 o 
   2  10   4       77.77       79.57     35.11 o 
   3  10   4      431.41      413.87     52.66 o 
   4  10   4     1613.24     1652.62     93.90 o 
   5  10   4       31.51       67.20     53.86 o 
   6  10   4      661.49      639.70     53.39 o 
   7  10   4      111.57      188.56    107.04 o 
  -7  11   4       66.09      108.30     47.87 o 
  -6  11   4      106.23       55.36     29.41 o 
  -5  11   4      389.35      429.36     41.76 o 
  -4  11   4      144.16      120.58     36.52 o 
  -3  11   4       36.17       34.14     21.62 o 
  -2  11   4      193.46      186.05     23.77 o 
  -1  11   4     1731.96     1714.65     81.41 o 
   0  11   4      386.54      430.83     44.70 o 
   1  11   4      278.53      277.08     27.02 o 
   2  11   4     2449.06     2455.83     83.48 o 
   3  11   4       87.72       85.79     29.76 o 
   4  11   4      102.87       46.62     31.01 o 
   5  11   4       81.58       70.56     48.82 o 
   6  11   4      166.60      175.80     41.91 o 
   7  11   4        8.29       72.16     71.94 o 
  -6  12   4      201.66      154.13     39.99 o 
  -5  12   4       10.88       26.21     77.00 o 
  -4  12   4       75.51       86.42     88.51 o 
  -3  12   4      100.67      131.29     24.68 o 
  -2  12   4       18.26       32.54     25.27 o 
  -1  12   4      534.86      593.47     51.92 o 
   0  12   4       17.85       23.22     23.73 o 
   1  12   4     1208.27     1164.80     52.36 o 
   2  12   4       32.18       -1.49    189.69 o 
   3  12   4       51.91       47.22     35.99 o 
   4  12   4      125.27      129.89     31.63 o 
   5  12   4      398.43      390.06     52.87 o 
   6  12   4        0.93       27.70     36.73 o 
  -6  13   4       16.73        4.88     40.63 o 
  -5  13   4      218.69      198.98     40.34 o 
  -4  13   4       79.24       92.12     31.81 o 
  -3  13   4      403.44      423.33     49.97 o 
  -2  13   4       12.92       25.33     21.54 o 
  -1  13   4       16.86       28.43     40.46 o 
   0  13   4      490.42      506.19     53.54 o 
   1  13   4       94.90       78.81     32.32 o 
   2  13   4       22.61       -0.12    141.72 o 
   3  13   4      202.67      224.33     36.45 o 
   4  13   4      462.08      471.95     46.78 o 
   5  13   4        9.68       47.53     44.70 o 
   6  13   4      122.30      196.54     55.05 o 
  -5  14   4       73.81       95.16     38.89 o 
  -4  14   4       39.07       56.29     39.98 o 
  -3  14   4       33.94       61.51     35.46 o 
  -2  14   4      106.82       88.21     24.27 o 
  -1  14   4       91.53       37.06     22.66 o 
   0  14   4      116.46      172.35     57.32 o 
   1  14   4       10.63      -26.39     54.79 o 
   2  14   4      372.38      456.55     57.32 o 
   3  14   4      242.52      257.21     60.85 o 
   4  14   4       68.65       34.38     55.20 o 
   5  14   4       51.89      101.23     56.83 o 
  -4  15   4        0.33       18.86     96.05 o 
  -3  15   4       48.39       76.99     35.47 o 
  -2  15   4       15.96      -38.63     38.63 o 
  -1  15   4      171.60      178.28     58.86 o 
   0  15   4       33.56       27.68     27.17 o 
   1  15   4       36.99        3.03     61.53 o 
   2  15   4      483.91      560.31     64.78 o 
   3  15   4      124.96      104.45     43.69 o 
   4  15   4       30.04       29.77    153.76 o 
  -2  16   4      214.82      245.57     38.90 o 
  -1  16   4       85.56       77.37     40.11 o 
   0  16   4       15.86       32.84     51.08 o 
   1  16   4       53.24      121.38     53.38 o 
   2  16   4       85.60      122.89     58.53 o 
   3  16   4      211.40      103.23     64.36 o 
  -2 -14   5        1.63       68.36     40.31 o 
  -1 -14   5      196.20      264.46     40.05 o 
   0 -14   5      232.96      215.88     39.17 o 
   1 -14   5        3.83       16.66     33.98 o 
   2 -14   5        1.73       -0.43     46.69 o 
  -3 -13   5       88.26      113.36     67.50 o 
  -2 -13   5      204.06      205.35     41.55 o 
  -1 -13   5      191.01      166.79     40.42 o 
   0 -13   5       34.77       33.88     69.19 o 
   1 -13   5       93.79      110.82     45.74 o 
   2 -13   5      254.05      258.79     35.13 o 
   3 -13   5       25.36      -51.38     60.42 o 
  -4 -12   5      489.07      536.80     83.69 o 
  -3 -12   5      169.44       66.78     71.08 o 
  -2 -12   5      189.81      194.47     37.26 o 
  -1 -12   5       47.14       12.34     41.28 o 
   0 -12   5      701.63      756.09     61.49 o 
   1 -12   5      224.01      214.54     35.24 o 
   2 -12   5      205.73      223.07     60.33 o 
   3 -12   5        0.96       18.11     43.51 o 
   4 -12   5      261.73      286.72     46.03 o 
   5 -12   5       16.24       65.58     90.84 o 
  -5 -11   5      192.81      176.08     82.73 o 
  -4 -11   5      292.29      310.09     72.41 o 
  -3 -11   5      203.50      236.70     44.14 o 
  -2 -11   5        0.13      -11.22     39.85 o 
  -1 -11   5      789.26      795.42     44.99 o 
   0 -11   5      208.95      261.14     39.91 o 
   1 -11   5       46.97       21.02     28.32 o 
   2 -11   5      216.23      195.69     30.16 o 
   3 -11   5      323.32      305.64     73.60 o 
   4 -11   5       71.72       93.20     53.22 o 
   5 -11   5       28.93       22.16     38.21 o 
  -6 -10   5      114.94      260.45    101.04 o 
  -5 -10   5      216.22      179.99     60.79 o 
  -4 -10   5      114.96      115.98     86.29 o 
  -3 -10   5      156.97      213.94     90.16 o 
  -2 -10   5      194.85      259.32     34.33 o 
  -1 -10   5       27.74        9.80     22.88 o 
   0 -10   5      260.39      250.28     29.49 o 
   1 -10   5        7.27        6.21     35.45 o 
   2 -10   5     1258.98     1208.32     94.61 o 
   3 -10   5      778.72      662.91    107.36 o 
   4 -10   5       15.90      -29.15     34.81 o 
   5 -10   5      221.11      206.18     62.68 o 
   6 -10   5      133.35      233.41     64.35 o 
  -7  -9   5        1.01      152.81     90.47 o 
  -6  -9   5      146.52      117.90    101.48 o 
  -5  -9   5       41.25       72.27     56.24 o 
  -4  -9   5      452.19      460.00     50.14 o 
  -3  -9   5       13.17       23.73     33.69 o 
  -2  -9   5      300.95      304.67     64.71 o 
  -1  -9   5      171.00      180.99     25.78 o 
   0  -9   5      618.39      576.01     54.39 o 
   1  -9   5     1821.71     1793.69    120.78 o 
   2  -9   5      464.69      464.78     49.50 o 
   3  -9   5       91.70      135.74     44.23 o 
   4  -9   5       50.02       27.11     42.32 o 
   5  -9   5       42.84      -13.26     60.13 o 
   6  -9   5        0.56      -33.85     43.08 o 
   7  -9   5        4.84       64.16     95.76 o 
  -7  -8   5       76.01       69.92     77.85 o 
  -6  -8   5       10.38        8.72     86.49 o 
  -5  -8   5      158.97       95.71     51.64 o 
  -4  -8   5       54.89       63.63     41.43 o 
  -3  -8   5      477.58      498.18     41.45 o 
  -2  -8   5       32.20      -31.98     31.98 o 
  -1  -8   5     1223.92     1201.19     67.30 o 
   0  -8   5      259.14      265.23     25.63 o 
   1  -8   5      243.11      231.31     31.91 o 
   2  -8   5       37.82       19.67     29.20 o 
   3  -8   5      162.48      178.40     42.34 o 
   4  -8   5      612.81      670.98     54.84 o 
   5  -8   5      409.34      349.96     33.13 o 
   6  -8   5        3.20       44.15     39.24 o 
   7  -8   5        0.77       73.46     92.15 o 
  -7  -7   5       15.65       19.12     42.46 o 
  -6  -7   5        0.69      -42.88     68.10 o 
  -5  -7   5      123.10      154.11     47.40 o 
  -4  -7   5     2462.29     2568.97     85.81 o 
  -3  -7   5      188.91      191.03     30.54 o 
  -2  -7   5      208.64      221.54     36.12 o 
  -1  -7   5      843.96      878.85     43.87 o 
   0  -7   5        8.34       11.29     23.12 o 
   1  -7   5      109.69      111.92     21.30 o 
   2  -7   5      118.66      112.83     25.88 o 
   3  -7   5      231.64      266.40     28.25 o 
   4  -7   5      216.33      198.95     30.02 o 
   5  -7   5       29.04      -28.54     44.98 o 
   6  -7   5       24.07      -29.58     84.42 o 
   7  -7   5       60.79       37.25     49.85 o 
   8  -7   5      156.15      251.81     59.70 o 
  -8  -6   5       61.27      -33.18     81.20 o 
  -7  -6   5      193.32      278.58     46.05 o 
  -6  -6   5      175.08      217.47     53.32 o 
  -5  -6   5      282.15      269.43     51.08 o 
  -4  -6   5        9.31       14.54     27.48 o 
  -3  -6   5      579.01      596.97     39.56 o 
  -2  -6   5       45.27       24.52     19.75 o 
  -1  -6   5      573.96      633.82     59.75 o 
   0  -6   5       86.40      113.13     23.13 o 
   1  -6   5      855.64      846.44     50.94 o 
   2  -6   5        6.44        2.89     19.48 o 
   3  -6   5       15.86       24.30     21.84 o 
   4  -6   5      974.93      977.81    106.53 o 
   5  -6   5      418.05      414.44     49.86 o 
   6  -6   5       65.24       44.36     31.18 o 
   7  -6   5       89.60       17.59     82.35 o 
   8  -6   5      108.43      126.84     52.25 o 
  -8  -5   5      167.26      174.73     62.24 o 
  -7  -5   5      149.91      153.75     47.09 o 
  -6  -5   5      123.32      168.92     45.40 o 
  -5  -5   5      176.34      130.41     31.14 o 
  -4  -5   5      305.14      323.22     30.94 o 
  -3  -5   5     1652.78     1699.10     63.64 o 
  -2  -5   5     1344.18     1437.23     69.15 o 
  -1  -5   5     1015.55      953.36     43.41 o 
   0  -5   5     3632.70     3884.39    166.58 o 
   1  -5   5      335.24      371.57     29.47 o 
   2  -5   5     1023.32      982.86     49.01 o 
   3  -5   5     2616.62     2615.98     82.14 o 
   4  -5   5     1050.94      958.39     62.66 o 
   5  -5   5        9.97       24.08     20.95 o 
   6  -5   5       69.30       76.64     31.25 o 
   7  -5   5       61.54      114.70     31.51 o 
   8  -5   5       34.03       34.06     38.27 o 
  -8  -4   5      470.04      398.16     47.74 o 
  -7  -4   5        9.90       25.39     41.11 o 
  -6  -4   5      264.56      197.95     71.96 o 
  -5  -4   5      231.55      178.28     51.86 o 
  -4  -4   5      439.42      436.25     34.52 o 
  -3  -4   5        0.05       39.89     34.69 o 
  -2  -4   5     1312.55     1276.87     51.60 o 
  -1  -4   5     4089.32     4413.27    121.93 o 
   0  -4   5        0.71        6.15     23.33 o 
   1  -4   5     1583.97     1533.73     48.73 o 
   2  -4   5     2123.45     2072.42     57.20 o 
   3  -4   5       61.98       61.05     17.06 o 
   4  -4   5       21.10       25.12     29.43 o 
   5  -4   5      851.21      842.80     43.46 o 
   6  -4   5       75.08       96.94     35.38 o 
   7  -4   5      171.84      175.33    108.40 o 
   8  -4   5       85.61       34.99     40.59 o 
  -8  -3   5       45.13       64.34     40.65 o 
  -7  -3   5       14.82       11.19     28.92 o 
  -6  -3   5      294.58      252.83     63.34 o 
  -5  -3   5      755.59      746.30     54.25 o 
  -4  -3   5      225.08      233.03     32.37 o 
  -3  -3   5      511.37      490.10     31.36 o 
  -2  -3   5     1862.91     2055.63     69.48 o 
  -1  -3   5     1055.63     1110.85     45.05 o 
   0  -3   5     1067.21     1115.42     44.09 o 
   1  -3   5     3183.41     3150.99    168.38 o 
   2  -3   5     2745.39     2769.80     70.11 o 
   3  -3   5      573.54      646.63     64.63 o 
   4  -3   5     1487.34     1485.05     62.96 o 
   5  -3   5     1422.51     1423.59     61.20 o 
   6  -3   5        1.26       -0.45     31.90 o 
   7  -3   5      412.84      433.49     36.47 o 
   8  -3   5      191.58      215.95     70.52 o 
   9  -3   5       24.19       15.81     46.74 o 
  -9  -2   5       16.92       34.71     52.78 o 
  -8  -2   5        1.90       21.95     48.59 o 
  -7  -2   5      134.53      151.27     44.04 o 
  -6  -2   5      120.32      105.25     45.62 o 
  -5  -2   5      395.62      352.96     46.97 o 
  -4  -2   5      431.44      446.24     34.38 o 
  -3  -2   5       17.11        0.71     24.81 o 
  -2  -2   5      300.91      353.26     26.18 o 
  -1  -2   5     1027.36     1075.41     42.53 o 
   0  -2   5     5555.66     5516.69    128.34 o 
   1  -2   5     1717.20     1654.60     58.02 o 
   2  -2   5     1238.36     1207.89     48.82 o 
   3  -2   5       69.95       33.84     19.60 o 
   4  -2   5      371.20      360.03     49.51 o 
   5  -2   5      204.72      199.94     30.73 o 
   6  -2   5       32.09       58.85     32.27 o 
   7  -2   5      203.85      262.77     39.01 o 
   8  -2   5      167.78      239.56     91.90 o 
   9  -2   5        1.62      -19.19     53.80 o 
  -9  -1   5       15.17       20.12     47.14 o 
  -8  -1   5        2.02       19.08     36.62 o 
  -7  -1   5       96.31      181.58     61.29 o 
  -6  -1   5       60.40       35.37     29.48 o 
  -5  -1   5      455.28      482.90     32.66 o 
  -4  -1   5     2177.02     2375.12     85.34 o 
  -3  -1   5        6.46        7.64     17.57 o 
  -2  -1   5      506.21      529.26     28.84 o 
  -1  -1   5     1134.19     1107.82     50.15 o 
   0  -1   5     1902.27     1690.60     59.56 o 
   1  -1   5      755.42      740.37     28.39 o 
   2  -1   5       26.72        6.30     15.64 o 
   3  -1   5      772.84      839.33     33.66 o 
   4  -1   5        3.06      -14.18     28.34 o 
   5  -1   5       76.77       53.42     21.42 o 
   6  -1   5      765.05      795.80     47.99 o 
   7  -1   5        1.02      -13.47     41.39 o 
   8  -1   5       45.89       84.60     66.62 o 
   9  -1   5      131.76      145.46     51.28 o 
  -9   0   5      110.47      165.01     43.81 o 
  -8   0   5        6.48       42.02     36.81 o 
  -7   0   5        0.50      -32.00     56.44 o 
  -6   0   5      225.30      219.77     28.54 o 
  -5   0   5     2004.67     2058.86     74.22 o 
  -4   0   5      728.97      721.22     34.77 o 
  -3   0   5      195.51      238.29     27.61 o 
  -2   0   5      161.68      169.57     41.98 o 
  -1   0   5      530.96      532.68     23.45 o 
   0   0   5      523.91      495.53     29.13 o 
   1   0   5     1247.64     1104.24     58.02 o 
   2   0   5       49.89       19.54     24.97 o 
   3   0   5     1046.67     1113.03     45.37 o 
   4   0   5      814.12      866.20     96.78 o 
   5   0   5       44.36       23.32     25.87 o 
   6   0   5      140.35      156.17     54.39 o 
   7   0   5      184.37      172.59     54.21 o 
   8   0   5      257.08      303.68     43.63 o 
   9   0   5        0.67      -50.06     64.50 o 
  -9   1   5       11.87       35.13     44.76 o 
  -8   1   5       61.03       46.38     42.83 o 
  -7   1   5       63.19       73.52     29.76 o 
  -6   1   5       19.06        9.92     23.33 o 
  -5   1   5      386.49      418.06     30.93 o 
  -4   1   5     4626.97     4884.02    138.20 o 
  -3   1   5      424.93      412.79     25.03 o 
  -2   1   5      626.13      637.68     29.63 o 
  -1   1   5     4342.07     4312.19    122.25 o 
   0   1   5     8083.85     7391.28    194.51 o 
   1   1   5     3047.18     3004.50     80.61 o 
   2   1   5        7.09       17.34     19.89 o 
   3   1   5      799.53      845.05     46.91 o 
   4   1   5     1308.07     1276.07     48.59 o 
   5   1   5       13.56      -22.36     32.65 o 
   6   1   5       13.78       37.36     39.81 o 
   7   1   5      263.33      229.23     38.88 o 
   8   1   5       10.48      -37.85     55.46 o 
   9   1   5        0.52      -42.86     50.11 o 
  -9   2   5       20.46        1.44     41.54 o 
  -8   2   5      214.30      163.73     35.39 o 
  -7   2   5       25.13       16.57     23.62 o 
  -6   2   5      146.90      151.07     21.90 o 
  -5   2   5     2581.04     2631.22     88.29 o 
  -4   2   5     3761.32     3963.80    115.23 o 
  -3   2   5     2020.27     2098.25     72.17 o 
  -2   2   5       18.07      -21.50     24.38 o 
  -1   2   5    10481.46     9469.06    244.14 o 
   0   2   5       64.90       47.53      9.72 o 
   1   2   5     1154.85     1132.34     36.65 o 
   2   2   5        5.66      -12.03     23.77 o 
   3   2   5     2446.72     2512.81    123.29 o 
   4   2   5        1.37        4.49     24.39 o 
   5   2   5      105.04      110.77     30.91 o 
   6   2   5      105.69       73.23     31.94 o 
   7   2   5      575.56      591.88     83.34 o 
   8   2   5       45.16       75.16     45.48 o 
   9   2   5       39.63       70.80     59.67 o 
  -9   3   5      230.92      232.15     38.03 o 
  -8   3   5       69.32       62.80     38.15 o 
  -7   3   5       11.68       -7.67     78.56 o 
  -6   3   5      578.62      620.81     32.87 o 
  -5   3   5      475.25      511.06     28.76 o 
  -4   3   5      177.19      180.65     26.48 o 
  -3   3   5      922.20      941.96     51.54 o 
  -2   3   5     4033.07     3948.67    149.76 o 
  -1   3   5     2814.69     2750.19     97.91 o 
   0   3   5     4555.40     4461.15    127.34 o 
   1   3   5      134.15      137.36     13.49 o 
   2   3   5      504.49      512.42     28.76 o 
   3   3   5      368.07      384.50     34.22 o 
   4   3   5     1487.88     1590.76     88.48 o 
   5   3   5       68.57       31.36     38.08 o 
   6   3   5     1074.28      979.04     55.62 o 
   7   3   5      239.34      168.69     54.67 o 
   8   3   5      281.65      309.19     63.32 o 
   9   3   5        1.01       80.34     86.31 o 
  -9   4   5       30.59      -12.56     79.50 o 
  -8   4   5        2.00       17.71     32.59 o 
  -7   4   5       15.53       34.18     31.65 o 
  -6   4   5      272.83      260.92     31.40 o 
  -5   4   5        6.96      -23.07     34.99 o 
  -4   4   5     1965.75     1923.97     61.10 o 
  -3   4   5     1451.98     1449.25     73.86 o 
  -2   4   5      472.58      508.73     26.90 o 
  -1   4   5     8313.64     8120.75    199.81 o 
   0   4   5      531.30      433.42     32.86 o 
   1   4   5       70.19       51.22     30.91 o 
   2   4   5      202.77      184.69     27.40 o 
   3   4   5      314.46      296.79     29.22 o 
   4   4   5     4228.93     4442.17    168.58 o 
   5   4   5      310.29      290.74     46.07 o 
   6   4   5      795.13      826.19     50.17 o 
   7   4   5        2.49        8.21     35.00 o 
   8   4   5       40.10        3.30     42.04 o 
   9   4   5       52.86      144.98     87.60 o 
  -9   5   5       26.34       -0.05     72.96 o 
  -8   5   5       24.86       22.52     36.38 o 
  -7   5   5       13.80       -2.26     60.19 o 
  -6   5   5       48.07       42.33     46.38 o 
  -5   5   5      446.86      460.74     32.48 o 
  -4   5   5       65.53       66.29     12.14 o 
  -3   5   5       10.37      -18.92     18.92 o 
  -2   5   5      536.83      528.16     26.79 o 
  -1   5   5    11982.08    12022.68    387.69 o 
   0   5   5     1545.93     1474.76     63.74 o 
   1   5   5       36.18       58.56     17.77 o 
   2   5   5     1326.25     1375.05     51.49 o 
   3   5   5     1930.98     1992.56     79.91 o 
   4   5   5      313.77      260.00     43.57 o 
   5   5   5      223.24      234.40     42.23 o 
   6   5   5       24.63       51.32     54.96 o 
   7   5   5       10.21      -32.53     40.68 o 
   8   5   5      207.48       80.26     71.70 o 
   9   5   5       97.09      -26.15     55.14 o 
  -8   6   5       54.29       30.47     30.43 o 
  -7   6   5      580.02      536.61     70.80 o 
  -6   6   5      254.97      270.60     36.10 o 
  -5   6   5       72.55       66.67     14.46 o 
  -4   6   5      248.66      246.14     15.24 o 
  -3   6   5     1202.32     1209.52     50.58 o 
  -2   6   5     2673.12     2667.56     98.76 o 
  -1   6   5     2534.34     2506.42     68.55 o 
   0   6   5      416.41      435.20     27.16 o 
   1   6   5      514.28      527.50     29.26 o 
   2   6   5      412.39      420.70     39.34 o 
   3   6   5       52.05       45.55     32.60 o 
   4   6   5      264.37      220.15     31.62 o 
   5   6   5      548.08      510.77     80.44 o 
   6   6   5        9.05       60.60     48.10 o 
   7   6   5      416.98      305.10     54.06 o 
   8   6   5       82.65       93.09     51.46 o 
  -8   7   5       91.52       85.89     26.24 o 
  -7   7   5      101.02      156.08     21.20 o 
  -6   7   5        2.83       -5.16     14.87 o 
  -5   7   5      150.03      146.90     17.77 o 
  -4   7   5      138.58      132.29     12.58 o 
  -3   7   5      549.37      554.42     25.49 o 
  -2   7   5       37.10       26.35      8.10 o 
  -1   7   5       46.85       35.12     16.47 o 
   0   7   5      924.45      949.29     37.97 o 
   1   7   5      648.18      649.47     37.79 o 
   2   7   5       16.44       -7.57     24.68 o 
   3   7   5      588.08      530.14     35.17 o 
   4   7   5      582.00      589.73     36.23 o 
   5   7   5      162.74      129.14     41.91 o 
   6   7   5       83.23      108.11     40.34 o 
   7   7   5      294.00      248.34     49.94 o 
   8   7   5      124.90      105.48     60.27 o 
  -8   8   5        0.80       31.89     29.45 o 
  -7   8   5      142.61      145.45     36.11 o 
  -6   8   5      139.46      139.12     18.23 o 
  -5   8   5       89.45       99.40     19.19 o 
  -4   8   5       92.27       90.66     16.58 o 
  -3   8   5      166.22      172.92     20.29 o 
  -2   8   5      350.72      325.58     15.65 o 
  -1   8   5     1970.75     2033.40     64.62 o 
   0   8   5     1383.08     1434.90     49.87 o 
   1   8   5       26.07       32.83     33.45 o 
   2   8   5     1675.85     1582.38     73.92 o 
   3   8   5     2846.20     2929.89    120.13 o 
   4   8   5      333.55      337.45     36.73 o 
   5   8   5        7.11      -30.25     30.25 o 
   6   8   5       76.80       77.83     39.91 o 
   7   8   5       59.84       88.34     45.94 o 
   8   8   5       97.21       45.39     62.32 o 
  -8   9   5        9.88      -42.15     79.59 o 
  -7   9   5       43.24       59.32     30.07 o 
  -6   9   5      377.48      362.57     23.49 o 
  -5   9   5      239.29      247.59     22.71 o 
  -4   9   5       69.40       52.72     32.44 o 
  -3   9   5       11.81       14.39     25.73 o 
  -2   9   5     2078.70     2173.04    108.86 o 
  -1   9   5       24.58       13.42     10.23 o 
   0   9   5       22.28       15.77     17.03 o 
   1   9   5     1257.86     1273.50     49.03 o 
   2   9   5     1814.47     1882.81     65.79 o 
   3   9   5      867.50      815.85     64.76 o 
   4   9   5       19.92      -14.62     36.44 o 
   5   9   5        3.17      -33.91     43.73 o 
   6   9   5      220.55      182.04     45.05 o 
   7   9   5        6.96       58.84     47.18 o 
   8   9   5       44.41      -50.80     50.80 o 
  -7  10   5       28.61       33.27     53.37 o 
  -6  10   5      135.75       74.50     51.04 o 
  -5  10   5        0.43        9.39     25.16 o 
  -4  10   5      363.59      352.39     25.50 o 
  -3  10   5       67.43       62.11     16.15 o 
  -2  10   5      687.83      621.69     40.49 o 
  -1  10   5       68.92       81.06     16.17 o 
   0  10   5      443.82      469.56     38.71 o 
   1  10   5      495.94      493.84     47.84 o 
   2  10   5      162.01      218.93     33.55 o 
   3  10   5     1195.30     1222.22     67.45 o 
   4  10   5       56.26       14.84     30.65 o 
   5  10   5      132.65      103.59     40.34 o 
   6  10   5      130.96       49.62     38.01 o 
   7  10   5       52.54      102.73    120.67 o 
  -7  11   5       64.06       81.81     51.88 o 
  -6  11   5       10.89       20.45     29.75 o 
  -5  11   5      605.00      708.73     44.60 o 
  -4  11   5      409.86      438.39     27.17 o 
  -3  11   5      519.04      465.56     30.18 o 
  -2  11   5        7.80        3.50     21.82 o 
  -1  11   5      462.03      516.80     32.36 o 
   0  11   5      102.04      110.99     18.23 o 
   1  11   5        2.94       13.19     23.44 o 
   2  11   5     1568.62     1592.44     61.75 o 
   3  11   5      553.56      612.22     69.66 o 
   4  11   5      596.10      578.87     46.53 o 
   5  11   5      494.50      454.20     59.14 o 
   6  11   5       51.68       40.84     40.09 o 
   7  11   5       43.20       58.70     53.56 o 
  -6  12   5      249.03      250.38     39.46 o 
  -5  12   5       21.83       23.50     29.72 o 
  -4  12   5       43.07       79.39     64.30 o 
  -3  12   5      649.28      607.05     44.43 o 
  -2  12   5      199.57      219.46     27.74 o 
  -1  12   5      468.85      453.29     32.21 o 
   0  12   5        2.14      -23.49     30.46 o 
   1  12   5      895.44      887.95     42.46 o 
   2  12   5      502.38      480.08     38.52 o 
   3  12   5       12.46       16.45     26.10 o 
   4  12   5      568.57      600.00     98.40 o 
   5  12   5       12.03       10.55     35.42 o 
   6  12   5       25.86      -19.80     66.02 o 
  -6  13   5        4.29       11.39     36.37 o 
  -5  13   5      275.09      394.06     67.69 o 
  -4  13   5      507.77      545.80     32.60 o 
  -3  13   5      174.55      157.85     44.32 o 
  -2  13   5       58.63       37.66     18.93 o 
  -1  13   5       44.64       58.63     33.73 o 
   0  13   5       36.14       65.05     27.54 o 
   1  13   5      438.15      453.45     35.71 o 
   2  13   5      242.96      224.39     31.35 o 
   3  13   5       37.26       61.57     47.49 o 
   4  13   5      388.42      479.53    112.93 o 
   5  13   5       40.59      -11.71     65.35 o 
   6  13   5      109.27      136.69     52.97 o 
  -5  14   5       22.14       33.02     57.75 o 
  -4  14   5       42.78       38.88     34.83 o 
  -3  14   5      214.88      202.45     45.05 o 
  -2  14   5      186.53      239.82     49.93 o 
  -1  14   5      103.64      146.97     56.26 o 
   0  14   5       36.99       55.15     38.43 o 
   1  14   5        1.79       13.30     51.34 o 
   2  14   5       15.71       49.42    147.78 o 
   3  14   5      231.00      172.94     49.71 o 
   4  14   5       87.14       43.61     48.01 o 
   5  14   5       99.33      142.97     50.63 o 
  -4  15   5        6.92      -18.52     43.53 o 
  -3  15   5      104.80      124.75     28.69 o 
  -2  15   5       12.32      -22.33     40.69 o 
  -1  15   5      140.43      103.18     47.57 o 
   0  15   5       20.28       -3.29     41.64 o 
   1  15   5       32.73       57.65    145.78 o 
   2  15   5      223.79      151.66     72.64 o 
   3  15   5      104.16      116.65     55.54 o 
   4  15   5       71.45       48.21     60.89 o 
  -3  16   5        1.38      -44.17     85.90 o 
  -2  16   5      262.17      229.05     34.81 o 
  -1  16   5        1.16       14.77     28.56 o 
   0  16   5       87.64       56.73     32.08 o 
   1  16   5        1.85       22.09    118.85 o 
   2  16   5       58.55       86.39     46.98 o 
   3  16   5       10.34      -28.96     90.30 o 
  -3 -13   6       53.01       63.64     57.27 o 
  -2 -13   6       18.09       67.40     54.51 o 
  -1 -13   6       61.62      129.79     38.63 o 
   0 -13   6        0.20        6.63     35.23 o 
   1 -13   6       60.26       53.04     30.09 o 
   2 -13   6      271.40      312.59     35.52 o 
   3 -13   6       66.14      132.45     92.53 o 
  -4 -12   6       57.65       70.09     47.93 o 
  -3 -12   6      303.39      353.90     52.41 o 
  -2 -12   6       33.75      -28.24     69.32 o 
  -1 -12   6        0.76      -29.07     41.24 o 
   0 -12   6      311.54      311.49     80.26 o 
   1 -12   6      410.03      461.27     42.30 o 
   2 -12   6      113.35      110.19     59.91 o 
   3 -12   6        0.22        3.99     71.69 o 
   4 -12   6      235.18      247.22     84.44 o 
  -5 -11   6       97.35      -53.84    112.57 o 
  -4 -11   6      261.64      291.42     49.21 o 
  -3 -11   6      269.48      329.93     44.79 o 
  -2 -11   6       57.09       46.75     50.59 o 
  -1 -11   6      748.62      723.90     80.58 o 
   0 -11   6      203.25      218.60     38.24 o 
   1 -11   6      137.07      133.74     50.84 o 
   2 -11   6        5.72       48.64     50.78 o 
   3 -11   6      546.23      666.73     66.81 o 
   4 -11   6      117.62      129.46     61.21 o 
   5 -11   6       66.88       22.67     47.06 o 
  -6 -10   6       48.02       34.62     56.29 o 
  -5 -10   6      177.44       68.12     41.11 o 
  -4 -10   6       42.07       49.03     50.64 o 
  -3 -10   6       40.83       40.34     31.56 o 
  -2 -10   6     1590.58     1646.16     62.84 o 
  -1 -10   6       15.96       35.28     25.84 o 
   0 -10   6      358.74      336.08     31.12 o 
   1 -10   6       34.27       28.73     42.00 o 
   2 -10   6      572.38      630.26     54.22 o 
   3 -10   6       16.99        4.58     48.49 o 
   4 -10   6       65.92       37.53     42.81 o 
   5 -10   6      206.79      214.26     39.29 o 
   6 -10   6      330.68      281.32     46.09 o 
  -6  -9   6       87.83      119.17     50.62 o 
  -5  -9   6      132.17      111.33     45.42 o 
  -4  -9   6      396.15      388.45     54.33 o 
  -3  -9   6       43.66       49.26     29.75 o 
  -2  -9   6      362.30      439.90     44.24 o 
  -1  -9   6      167.90      175.70     35.71 o 
   0  -9   6      617.07      630.57     44.22 o 
   1  -9   6       20.06       18.88     41.87 o 
   2  -9   6       25.33       48.86     28.20 o 
   3  -9   6      256.16      235.92     40.78 o 
   4  -9   6      530.51      572.51     59.25 o 
   5  -9   6      778.09      752.45     71.52 o 
   6  -9   6      147.90       82.41     60.94 o 
  -7  -8   6       28.79       22.43    111.04 o 
  -6  -8   6        1.32      -27.27     65.42 o 
  -5  -8   6       43.43       31.95     40.93 o 
  -4  -8   6       65.36       14.57     29.10 o 
  -3  -8   6      333.83      381.04     54.27 o 
  -2  -8   6       16.65       47.21     64.75 o 
  -1  -8   6      655.33      750.28     78.12 o 
   0  -8   6      152.90      157.21     22.67 o 
   1  -8   6     1784.47     1828.67     69.43 o 
   2  -8   6      601.33      577.15     51.61 o 
   3  -8   6      869.13      795.41     85.78 o 
   4  -8   6      582.36      575.93     54.46 o 
   5  -8   6      170.83      256.73     34.57 o 
   6  -8   6        1.85       30.31     42.53 o 
   7  -8   6       18.60       80.97    115.87 o 
  -7  -7   6      154.00       96.12     63.51 o 
  -6  -7   6       39.55        0.43     37.32 o 
  -5  -7   6       32.44       -5.38     53.45 o 
  -4  -7   6     1046.03     1003.88     71.14 o 
  -3  -7   6       14.59       28.80     38.71 o 
  -2  -7   6      776.80      785.71     46.54 o 
  -1  -7   6      432.13      498.04     69.50 o 
   0  -7   6       49.37       28.53     18.58 o 
   1  -7   6     1614.38     1578.11     54.25 o 
   2  -7   6       56.24       57.72     19.87 o 
   3  -7   6       74.78       52.06     24.31 o 
   4  -7   6      195.84      237.79     47.55 o 
   5  -7   6       14.24       37.67     27.75 o 
   6  -7   6      218.24      247.78     48.79 o 
   7  -7   6       52.83       94.91     71.86 o 
  -7  -6   6       85.74       91.24     41.82 o 
  -6  -6   6       64.57       37.31     46.88 o 
  -5  -6   6       76.00      163.34     65.90 o 
  -4  -6   6       30.29        0.72     73.55 o 
  -3  -6   6       29.60       40.03     19.59 o 
  -2  -6   6      767.51      821.50     43.91 o 
  -1  -6   6       23.18        7.45     30.83 o 
   0  -6   6       18.55       -1.67     20.26 o 
   1  -6   6      906.56      856.06     38.65 o 
   2  -6   6      109.90       99.67     22.91 o 
   3  -6   6      390.34      352.12     92.38 o 
   4  -6   6      207.63      138.87     33.54 o 
   5  -6   6      595.01      630.26     52.33 o 
   6  -6   6      135.04      137.07     32.56 o 
   7  -6   6        0.81      -29.18     51.61 o 
   8  -6   6        5.97       22.76     75.03 o 
  -8  -5   6       26.45       83.26     96.90 o 
  -7  -5   6      382.04      428.16     66.67 o 
  -6  -5   6      130.55      164.85     40.24 o 
  -5  -5   6       38.41       55.16     41.28 o 
  -4  -5   6      573.47      610.11     40.89 o 
  -3  -5   6     1604.29     1715.94     60.91 o 
  -2  -5   6      148.42      139.57     30.06 o 
  -1  -5   6       38.73       34.97     21.09 o 
   0  -5   6     1273.36     1263.88     47.00 o 
   1  -5   6      331.09      273.89     27.84 o 
   2  -5   6      716.90      673.68     49.37 o 
   3  -5   6      866.52      866.39     34.70 o 
   4  -5   6      224.35      184.28     37.20 o 
   5  -5   6       55.17       47.20     21.32 o 
   6  -5   6      130.51       97.34     28.00 o 
   7  -5   6        2.19       -4.08     43.39 o 
   8  -5   6        0.41      -61.61     84.33 o 
  -8  -4   6      273.99      250.74     49.61 o 
  -7  -4   6       48.36      116.58     36.87 o 
  -6  -4   6      309.55      272.38     51.70 o 
  -5  -4   6      795.64      776.69     47.74 o 
  -4  -4   6      384.96      387.98     30.55 o 
  -3  -4   6      716.45      752.30     74.44 o 
  -2  -4   6      146.33      104.03     32.50 o 
  -1  -4   6     1139.98     1174.55     50.14 o 
   0  -4   6      112.26      138.52     19.81 o 
   1  -4   6     2502.00     2509.21     85.91 o 
   2  -4   6     1714.42     1601.86     72.06 o 
   3  -4   6     1150.41     1149.81     38.33 o 
   4  -4   6       63.63       43.17     23.22 o 
   5  -4   6      201.10      196.22     25.80 o 
   6  -4   6       83.31      158.35     53.02 o 
   7  -4   6       65.61       86.14     58.74 o 
   8  -4   6       37.11       15.25     47.61 o 
  -8  -3   6       30.02        8.58     46.23 o 
  -7  -3   6        4.63       20.79     35.91 o 
  -6  -3   6      408.33      365.55     34.89 o 
  -5  -3   6      361.23      370.33     37.61 o 
  -4  -3   6       43.28       32.24     22.81 o 
  -3  -3   6     1058.77     1030.46     49.29 o 
  -2  -3   6      152.98      128.56     22.59 o 
  -1  -3   6     1730.50     1818.79     79.00 o 
   0  -3   6      907.12      894.42     36.61 o 
   1  -3   6     5288.48     5024.35    126.83 o 
   2  -3   6        6.85        3.63     16.52 o 
   3  -3   6      272.99      345.10     52.12 o 
   4  -3   6     1541.76     1547.66     58.42 o 
   5  -3   6      563.38      571.18     44.23 o 
   6  -3   6       29.45       -9.87     27.20 o 
   7  -3   6      141.07      136.68     44.38 o 
   8  -3   6      194.49      166.81     58.31 o 
  -8  -2   6        5.72        0.58     34.52 o 
  -7  -2   6       73.97       55.16     32.35 o 
  -6  -2   6      202.83      209.25     50.11 o 
  -5  -2   6      256.39      316.93     35.35 o 
  -4  -2   6      184.55      149.66     27.30 o 
  -3  -2   6     1739.82     1851.72     84.03 o 
  -2  -2   6      229.67      208.96     29.81 o 
  -1  -2   6      716.72      696.44     30.49 o 
   0  -2   6     2427.61     2463.24     71.81 o 
   1  -2   6      480.38      499.86     25.00 o 
   2  -2   6        3.28      -10.10     21.42 o 
   3  -2   6     3167.18     3374.64     87.29 o 
   4  -2   6     3050.50     3044.42    100.76 o 
   5  -2   6      240.41      243.24     30.45 o 
   6  -2   6      285.91      281.04     29.51 o 
   7  -2   6      298.27      411.93     50.85 o 
   8  -2   6       68.79       46.21     47.66 o 
   9  -2   6        2.40      -10.75     49.73 o 
  -9  -1   6       10.58      -24.36    131.62 o 
  -8  -1   6       93.38      101.13     38.64 o 
  -7  -1   6        4.83        9.28     61.58 o 
  -6  -1   6       21.19       11.12     24.22 o 
  -5  -1   6       12.74        9.75     22.51 o 
  -4  -1   6     2280.94     2365.60     85.53 o 
  -3  -1   6       11.35       38.32     23.46 o 
  -2  -1   6     1792.01     1852.47     61.71 o 
  -1  -1   6      191.60      122.28     22.69 o 
   0  -1   6     6370.05     6691.61    187.49 o 
   1  -1   6        0.60        8.95     11.89 o 
   2  -1   6     5518.71     5845.86    136.59 o 
   3  -1   6      108.66       72.84     32.02 o 
   4  -1   6      162.74      166.61     22.45 o 
   5  -1   6      885.31      908.89     40.20 o 
   6  -1   6       53.56       56.51     44.73 o 
   7  -1   6       22.20       -5.30     50.81 o 
   8  -1   6        0.46        3.68     37.74 o 
   9  -1   6       52.85      105.77     50.25 o 
  -9   0   6        1.72       16.86     44.84 o 
  -8   0   6      202.25      178.88     34.87 o 
  -7   0   6       33.01       36.47     29.28 o 
  -6   0   6        4.00      -14.08     46.42 o 
  -5   0   6      705.48      714.16     45.88 o 
  -4   0   6       18.62       43.15     23.93 o 
  -3   0   6      941.09      971.60     50.17 o 
  -2   0   6      831.63      789.94     30.59 o 
  -1   0   6       18.60       16.00     10.27 o 
   0   0   6     1871.34     1894.11     56.09 o 
   1   0   6      466.14      464.01     22.35 o 
   2   0   6      165.32      203.19     17.22 o 
   3   0   6      627.77      652.59     32.95 o 
   4   0   6      164.19      170.21     27.30 o 
   5   0   6      239.19      289.88     39.76 o 
   6   0   6      447.58      454.19     61.84 o 
   7   0   6       79.94       26.26     54.26 o 
   8   0   6      215.57      243.97     56.41 o 
   9   0   6       29.35       50.19     40.01 o 
  -9   1   6        0.50      -10.32     87.10 o 
  -8   1   6        6.63      -24.15     66.61 o 
  -7   1   6      210.55      217.70     38.45 o 
  -6   1   6       40.88       93.94     33.70 o 
  -5   1   6      468.61      556.28     32.31 o 
  -4   1   6      129.78      133.01     18.49 o 
  -3   1   6      803.02      853.05     46.79 o 
  -2   1   6       71.32       67.86     13.90 o 
  -1   1   6      187.07      144.46     17.35 o 
   0   1   6     1435.45     1261.30     64.26 o 
   1   1   6     2613.96     2547.87     95.71 o 
   2   1   6     2253.94     2386.32     67.41 o 
   3   1   6     5648.44     5682.13    178.72 o 
   4   1   6      204.24      208.06     86.80 o 
   5   1   6      306.93      292.85     28.12 o 
   6   1   6      656.22      636.11     38.32 o 
   7   1   6       28.59       61.96     27.05 o 
   8   1   6       41.73       47.55     60.04 o 
   9   1   6        0.08       -8.06     79.68 o 
  -9   2   6       25.20      -10.13     85.23 o 
  -8   2   6      175.61      139.13     29.51 o 
  -7   2   6       71.78       59.60     26.74 o 
  -6   2   6      122.47      121.53     21.00 o 
  -5   2   6      621.53      609.57     40.13 o 
  -4   2   6      840.50      809.02     35.03 o 
  -3   2   6      243.64      258.32     22.92 o 
  -2   2   6     6606.25     6442.96    190.47 o 
  -1   2   6     6553.92     6023.25    228.83 o 
   0   2   6     1121.94     1028.86     33.58 o 
   1   2   6      942.27      958.06     33.57 o 
   2   2   6       90.58       85.84     18.78 o 
   3   2   6     3617.45     3746.00    107.56 o 
   4   2   6       96.49       69.58     29.21 o 
   5   2   6        7.45        8.50     25.34 o 
   6   2   6        4.67       37.34     31.41 o 
   7   2   6      179.00      209.59     34.81 o 
   8   2   6      110.72       98.21     50.21 o 
   9   2   6        7.87       83.08     49.42 o 
  -9   3   6      270.18      281.09     67.38 o 
  -8   3   6       43.08       51.71     30.37 o 
  -7   3   6        4.09       19.53     34.24 o 
  -6   3   6      645.26      625.68     33.54 o 
  -5   3   6      435.22      458.47     27.18 o 
  -4   3   6       15.40        2.90     20.58 o 
  -3   3   6        5.25        2.79     24.06 o 
  -2   3   6    11447.67    11913.22    339.96 o 
  -1   3   6     2734.01     2569.17     77.79 o 
   0   3   6     1088.34     1087.21     42.80 o 
   1   3   6      578.92      571.04     31.35 o 
   2   3   6     3200.75     3154.82     92.96 o 
   3   3   6      300.61      301.40     23.92 o 
   4   3   6      256.96      291.13     32.63 o 
   5   3   6      164.34      160.59     26.30 o 
   6   3   6     2033.60     2005.40     91.20 o 
   7   3   6      239.04      207.43     38.13 o 
   8   3   6      155.65       70.11     38.45 o 
   9   3   6       53.35      204.87     71.61 o 
  -8   4   6        1.87       -6.76     52.99 o 
  -7   4   6       65.06       65.96     22.43 o 
  -6   4   6      384.39      413.21     33.96 o 
  -5   4   6      101.92       98.43     16.06 o 
  -4   4   6      869.19      937.92     70.80 o 
  -3   4   6     1136.20     1069.03     46.55 o 
  -2   4   6     2487.20     2568.10     79.60 o 
  -1   4   6     2464.61     2502.95     91.59 o 
   0   4   6     3240.54     3070.47    104.16 o 
   1   4   6      438.48      459.81     27.73 o 
   2   4   6       28.61        3.83     31.20 o 
   3   4   6     1975.58     2001.64     68.45 o 
   4   4   6      898.70      947.64     46.57 o 
   5   4   6      248.00      209.95     27.93 o 
   6   4   6      868.67      756.37     63.79 o 
   7   4   6      191.51      157.33     54.43 o 
   8   4   6       45.23      117.28     50.07 o 
   9   4   6        0.03      -19.87     50.49 o 
  -8   5   6       70.71       96.19     58.56 o 
  -7   5   6       22.80       43.35     37.56 o 
  -6   5   6       11.80       -3.76     36.20 o 
  -5   5   6     1407.76     1390.95     48.73 o 
  -4   5   6      124.94      128.00     21.32 o 
  -3   5   6        4.82       13.14     13.03 o 
  -2   5   6     1153.76     1047.52     50.68 o 
  -1   5   6     3294.23     3235.24     92.93 o 
   0   5   6       10.43       -5.96     16.68 o 
   1   5   6       48.52       49.24     15.17 o 
   2   5   6     4770.57     4931.89    131.76 o 
   3   5   6     1047.76     1129.18     49.07 o 
   4   5   6      613.68      653.12     49.40 o 
   5   5   6        1.03      -13.91     71.48 o 
   6   5   6      492.08      532.24     42.81 o 
   7   5   6      132.25      157.07     44.42 o 
   8   5   6       27.58       30.30    105.06 o 
   9   5   6        9.00      -39.14    108.14 o 
  -8   6   6      143.06      168.55     30.71 o 
  -7   6   6       10.66       10.11     20.18 o 
  -6   6   6      101.84       59.79     19.18 o 
  -5   6   6       73.00       62.17     14.50 o 
  -4   6   6       17.06       11.16     11.73 o 
  -3   6   6       51.67       51.10     10.36 o 
  -2   6   6      822.01      737.91     41.67 o 
  -1   6   6     1966.36     1920.77     61.94 o 
   0   6   6      248.40      276.72     18.44 o 
   1   6   6     2653.95     2782.59     99.79 o 
   2   6   6     4062.76     4366.81    119.26 o 
   3   6   6        4.67       21.74     35.39 o 
   4   6   6      111.38      102.58     54.79 o 
   5   6   6      500.70      462.04     60.97 o 
   6   6   6        8.98       38.65     36.99 o 
   7   6   6       58.33       -3.94     56.11 o 
   8   6   6       49.01      164.38    198.87 o 
  -8   7   6      271.31      258.66     33.16 o 
  -7   7   6       22.78       27.09     30.60 o 
  -6   7   6       52.91       54.26     16.48 o 
  -5   7   6       13.87       22.54     24.04 o 
  -4   7   6      549.39      565.57     34.14 o 
  -3   7   6      521.97      513.35     30.29 o 
  -2   7   6      126.45      125.67     16.41 o 
  -1   7   6       11.11        9.49     12.91 o 
   0   7   6      787.01      786.45     35.76 o 
   1   7   6     2712.75     2901.51    102.55 o 
   2   7   6     1374.84     1506.55     52.57 o 
   3   7   6      590.61      586.54     37.26 o 
   4   7   6      134.16       98.83     36.18 o 
   5   7   6      368.40      293.94     36.90 o 
   6   7   6      102.91       81.89     35.57 o 
   7   7   6      376.87      376.66     54.89 o 
   8   7   6        5.11      100.18     62.07 o 
  -8   8   6       36.06       36.20     36.34 o 
  -7   8   6        2.21       43.40     19.02 o 
  -6   8   6       59.80       49.16     16.30 o 
  -5   8   6      446.16      482.98     28.27 o 
  -4   8   6       46.82       41.14     10.42 o 
  -3   8   6      502.58      479.01     20.81 o 
  -2   8   6        1.05        2.92     10.48 o 
  -1   8   6     1360.17     1384.71     60.67 o 
   0   8   6      756.46      770.18     47.06 o 
   1   8   6       88.17      118.57     34.50 o 
   2   8   6      820.29      806.94     35.52 o 
   3   8   6      627.62      697.24     36.28 o 
   4   8   6      361.21      341.57     28.29 o 
   5   8   6        8.94       45.53     29.66 o 
   6   8   6      315.63      316.61     53.87 o 
   7   8   6      121.60      155.04     63.84 o 
   8   8   6       76.82       42.72     58.28 o 
  -7   9   6       41.75       17.49     35.18 o 
  -6   9   6      105.00      100.07     27.13 o 
  -5   9   6      195.64      224.88     17.04 o 
  -4   9   6       21.30       18.38     13.59 o 
  -3   9   6       56.28       79.69     13.74 o 
  -2   9   6      623.87      647.33     42.02 o 
  -1   9   6      101.70       86.56     17.68 o 
   0   9   6      474.68      443.81     26.86 o 
   1   9   6      221.29      182.05     25.19 o 
   2   9   6     1159.05     1193.52     51.36 o 
   3   9   6      244.12      237.07     34.21 o 
   4   9   6      178.45      198.70     29.09 o 
   5   9   6      403.40      437.03     44.17 o 
   6   9   6      434.20      353.02     43.55 o 
   7   9   6       47.53      -38.08     56.97 o 
   8   9   6       28.41       13.21     54.98 o 
  -7  10   6      140.31      132.76     24.35 o 
  -6  10   6      106.56      133.97     26.87 o 
  -5  10   6       93.45       98.41     22.11 o 
  -4  10   6      194.77      185.60     19.16 o 
  -3  10   6      167.36      177.74     25.44 o 
  -2  10   6       80.14       66.33     24.98 o 
  -1  10   6       32.71       45.91     22.20 o 
   0  10   6      621.59      647.91     38.74 o 
   1  10   6      867.31      866.55     41.53 o 
   2  10   6       95.04       78.14     55.17 o 
   3  10   6      395.37      414.73     63.00 o 
   4  10   6      241.96      240.29     43.66 o 
   5  10   6      861.75      760.54     46.55 o 
   6  10   6       15.88      -45.21     62.16 o 
   7  10   6       26.46       12.18     36.44 o 
  -7  11   6       64.36       50.06     36.95 o 
  -6  11   6      104.13       82.84     22.47 o 
  -5  11   6      312.56      350.67     25.66 o 
  -4  11   6       33.55       36.06     17.67 o 
  -3  11   6       59.67       52.48     27.46 o 
  -2  11   6     1007.76     1068.16     71.67 o 
  -1  11   6       30.69       18.80     15.76 o 
   0  11   6      959.74      942.30     40.06 o 
   1  11   6       16.01       -0.43     25.49 o 
   2  11   6       46.21       42.52     27.66 o 
   3  11   6      942.40      886.95     50.18 o 
   4  11   6      415.59      359.14     36.30 o 
   5  11   6      135.07      162.55     41.39 o 
   6  11   6      115.13      103.61     37.01 o 
   7  11   6       22.78       -6.45     53.14 o 
  -6  12   6      253.65      291.74     34.89 o 
  -5  12   6       17.14       18.08     27.79 o 
  -4  12   6      172.37      181.63     22.39 o 
  -3  12   6      217.77      241.84     23.06 o 
  -2  12   6      707.43      729.51     33.43 o 
  -1  12   6       39.85        1.66     19.08 o 
   0  12   6      216.67      250.81     39.57 o 
   1  12   6      249.43      239.46     40.21 o 
   2  12   6      845.16      864.02     61.65 o 
   3  12   6       61.96       34.95     30.30 o 
   4  12   6        0.47       -8.62     44.03 o 
   5  12   6      459.50      348.84     44.27 o 
   6  12   6       33.68      -29.49     83.02 o 
  -6  13   6       47.19       54.27     35.67 o 
  -5  13   6       94.32      173.49     58.35 o 
  -4  13   6        3.00       14.68     21.00 o 
  -3  13   6      312.27      308.87     32.93 o 
  -2  13   6      130.11      153.76     43.91 o 
  -1  13   6      115.29       88.92     19.05 o 
   0  13   6       90.26      105.55     20.07 o 
   1  13   6     1058.29     1056.04     47.95 o 
   2  13   6      168.29      165.60     59.56 o 
   3  13   6       63.24       75.51     38.91 o 
   4  13   6      319.61      284.72     35.04 o 
   5  13   6        3.89      -28.05     54.40 o 
   6  13   6       95.77      145.37    113.34 o 
  -5  14   6        0.68      -36.65     36.65 o 
  -4  14   6      323.38      362.66     60.04 o 
  -3  14   6       30.76       41.45     41.44 o 
  -2  14   6       82.05       53.88     30.69 o 
  -1  14   6      447.66      395.48     29.13 o 
   0  14   6        4.03       -6.66     49.81 o 
   1  14   6       40.65       47.07     29.76 o 
   2  14   6       43.39       -2.75     37.33 o 
   3  14   6      252.24      257.49     39.41 o 
   4  14   6       58.63       -2.08     45.68 o 
   5  14   6        0.28       42.70     79.93 o 
  -4  15   6       44.66       42.98     24.53 o 
  -3  15   6       24.95      -46.05     50.21 o 
  -2  15   6      190.49      207.46     25.55 o 
  -1  15   6      273.13      239.29     27.77 o 
   0  15   6       29.03       32.45     33.33 o 
   1  15   6        2.73       -1.75     61.49 o 
   2  15   6      167.50      127.04     40.51 o 
   3  15   6      201.05      138.26     49.91 o 
   4  15   6       10.49       35.02     50.35 o 
  -2  16   6       41.37       40.36     32.60 o 
  -1  16   6      107.17       96.31     53.18 o 
   0  16   6      147.50      136.09     34.92 o 
   1  16   6        4.73       12.49    115.79 o 
   2  16   6       51.72       39.67    126.12 o 
   3  16   6       30.99       64.59    104.32 o 
  -1 -13   7       89.34       27.75     44.84 o 
   0 -13   7       63.34       46.93     50.91 o 
   1 -13   7       65.50       52.37     52.17 o 
  -3 -12   7      227.91      279.91     48.60 o 
  -2 -12   7      295.46      395.24     91.37 o 
  -1 -12   7       11.47      112.67     49.76 o 
   0 -12   7       93.00       71.50     32.42 o 
   1 -12   7      115.17      153.50     37.04 o 
   2 -12   7       72.46       19.76     95.86 o 
   3 -12   7        0.06       77.51     87.26 o 
  -4 -11   7      128.75       16.11     49.47 o 
  -3 -11   7      189.59      286.21     60.98 o 
  -2 -11   7        2.20        7.56     47.70 o 
  -1 -11   7      478.78      440.16     59.09 o 
   0 -11   7      144.55      116.37     32.44 o 
   1 -11   7       14.98       29.16     37.01 o 
   2 -11   7        3.77       -8.38     61.60 o 
   3 -11   7      270.15      243.06     65.64 o 
   4 -11   7      175.47      153.39     60.38 o 
  -5 -10   7       68.10       32.84    112.93 o 
  -4 -10   7       62.79       24.70     37.11 o 
  -3 -10   7       54.80      123.32     45.35 o 
  -2 -10   7      276.77      255.87     46.26 o 
  -1 -10   7      873.64      850.54     54.70 o 
   0 -10   7      134.19      135.16     48.78 o 
   1 -10   7       55.89       51.58     68.11 o 
   2 -10   7      430.02      432.51     35.10 o 
   3 -10   7      285.99      302.37    126.46 o 
   4 -10   7        0.14       15.31     41.65 o 
   5 -10   7       23.48       43.58     43.01 o 
  -6  -9   7        6.76       49.85     58.15 o 
  -5  -9   7       77.31       72.57     64.11 o 
  -4  -9   7       98.47      157.49     57.37 o 
  -3  -9   7      151.22      164.96     42.87 o 
  -2  -9   7      166.38      184.44     36.73 o 
  -1  -9   7        1.91       12.75     32.73 o 
   0  -9   7      341.21      368.64     39.82 o 
   1  -9   7      432.82      449.35     33.94 o 
   2  -9   7      136.40      136.07     28.17 o 
   3  -9   7        0.02      -13.57     41.01 o 
   4  -9   7      162.02      205.96     52.77 o 
   5  -9   7      377.82      331.93     52.47 o 
   6  -9   7        0.11      -24.42    140.76 o 
  -6  -8   7        0.91        3.16     43.79 o 
  -5  -8   7       88.71      100.50    136.81 o 
  -4  -8   7       34.07      -48.01     48.01 o 
  -3  -8   7      782.51      851.56     55.12 o 
  -2  -8   7        0.87      -14.06     50.45 o 
  -1  -8   7        1.17       28.38     48.90 o 
   0  -8   7     1955.70     1941.87     64.66 o 
   1  -8   7      208.86      151.42     24.49 o 
   2  -8   7        2.07       57.23     43.28 o 
   3  -8   7      709.62      685.58     61.93 o 
   4  -8   7        8.04      -27.53     34.71 o 
   5  -8   7        0.63       17.45     47.52 o 
   6  -8   7       79.72       53.47     59.43 o 
  -7  -7   7       18.03       55.13     82.93 o 
  -6  -7   7       62.80       57.64     44.88 o 
  -5  -7   7        1.78       47.25     72.81 o 
  -4  -7   7      655.93      638.88     62.21 o 
  -3  -7   7       70.02       84.36     43.22 o 
  -2  -7   7      275.57      312.13     41.47 o 
  -1  -7   7        3.91       -3.15     29.24 o 
   0  -7   7      515.32      488.03     48.81 o 
   1  -7   7       18.87       19.67     19.12 o 
   2  -7   7     1568.12     1558.67     85.56 o 
   3  -7   7      449.07      417.97     32.85 o 
   4  -7   7      253.27      169.57     48.80 o 
   5  -7   7      367.55      364.33     62.98 o 
   6  -7   7      348.28      309.91     38.55 o 
   7  -7   7      140.63      131.58     91.64 o 
  -7  -6   7       27.06      -70.28     78.85 o 
  -6  -6   7      169.17      156.60     41.23 o 
  -5  -6   7      179.11      211.49     36.79 o 
  -4  -6   7      169.29      186.74     31.03 o 
  -3  -6   7       21.81        8.10     25.62 o 
  -2  -6   7      524.40      496.87     39.23 o 
  -1  -6   7       17.25      -22.92     40.99 o 
   0  -6   7        1.10       -2.53     36.13 o 
   1  -6   7     1338.25     1250.65     76.37 o 
   2  -6   7      216.12      164.60     33.86 o 
   3  -6   7       22.36       43.11     34.83 o 
   4  -6   7      361.67      315.44     25.78 o 
   5  -6   7      210.38      215.01     33.02 o 
   6  -6   7      251.28      241.31     38.74 o 
   7  -6   7       58.18       92.24     51.26 o 
  -7  -5   7      596.57      562.69     71.41 o 
  -6  -5   7        8.01       32.63     63.33 o 
  -5  -5   7       19.50        5.69     34.78 o 
  -4  -5   7      325.27      347.45     30.33 o 
  -3  -5   7      129.56      109.53     31.58 o 
  -2  -5   7        6.67       -1.29     37.65 o 
  -1  -5   7      113.23       77.26     47.03 o 
   0  -5   7      640.02      640.57     36.61 o 
   1  -5   7     1516.06     1638.91     61.58 o 
   2  -5   7        1.30       -2.02     24.29 o 
   3  -5   7     1037.59     1048.45     41.43 o 
   4  -5   7       72.72       66.41     21.94 o 
   5  -5   7      305.44      322.47     64.23 o 
   6  -5   7      149.71      135.46     28.88 o 
   7  -5   7       10.48        5.16     44.80 o 
   8  -5   7       47.84      123.35     99.48 o 
  -8  -4   7      231.95      189.91     53.23 o 
  -7  -4   7       44.64       89.79     41.98 o 
  -6  -4   7       52.97      141.66     37.23 o 
  -5  -4   7      799.93      779.70     46.31 o 
  -4  -4   7     1150.04     1230.22     50.26 o 
  -3  -4   7       46.62       44.06     41.71 o 
  -2  -4   7      139.14      130.94     31.71 o 
  -1  -4   7     2423.34     2625.79     83.59 o 
   0  -4   7     2295.92     2357.27     70.11 o 
   1  -4   7      362.00      383.37     24.48 o 
   2  -4   7      285.79      210.88     43.92 o 
   3  -4   7      433.41      413.71     28.31 o 
   4  -4   7       60.97       82.22     20.54 o 
   5  -4   7      179.38      187.22     37.16 o 
   6  -4   7        8.83       34.21     41.10 o 
   7  -4   7      131.73      172.05     46.64 o 
   8  -4   7       36.25       31.99     30.80 o 
  -8  -3   7       59.86        6.53     41.15 o 
  -7  -3   7        2.88      -43.28     74.01 o 
  -6  -3   7      611.90      581.13     40.50 o 
  -5  -3   7      936.40     1010.99     55.27 o 
  -4  -3   7        3.84       22.88     20.76 o 
  -3  -3   7      433.44      410.86     57.78 o 
  -2  -3   7       13.26       -8.74     25.14 o 
  -1  -3   7     2767.13     2853.70    113.95 o 
   0  -3   7        4.03        9.03     13.01 o 
   1  -3   7     1055.44      926.33     36.83 o 
   2  -3   7       59.62       19.13     14.65 o 
   3  -3   7      601.60      617.25     28.14 o 
   4  -3   7     1412.47     1423.93     72.65 o 
   5  -3   7      236.38      261.31     37.09 o 
   6  -3   7       24.71       28.36     27.92 o 
   7  -3   7       82.82      124.53     84.98 o 
   8  -3   7      145.52      238.54     57.04 o 
  -8  -2   7        5.74       31.11     42.61 o 
  -7  -2   7       75.57       62.93     53.63 o 
  -6  -2   7      109.31      161.54     31.57 o 
  -5  -2   7        6.35      -16.76     69.72 o 
  -4  -2   7      347.63      334.59     31.22 o 
  -3  -2   7      567.60      594.94     33.93 o 
  -2  -2   7       25.98       12.45     30.04 o 
  -1  -2   7       72.98       78.13     19.51 o 
   0  -2   7     2991.54     3022.28     81.46 o 
   1  -2   7      563.82      545.58     32.85 o 
   2  -2   7      262.12      261.49     19.57 o 
   3  -2   7     1928.86     1953.13     70.73 o 
   4  -2   7     2599.85     2663.52     84.02 o 
   5  -2   7        0.80        1.38     31.92 o 
   6  -2   7      345.20      398.91     76.24 o 
   7  -2   7      119.15      126.39     39.32 o 
   8  -2   7      158.51      203.54     99.69 o 
  -8  -1   7       69.11       55.58     38.47 o 
  -7  -1   7        1.03       36.32     32.63 o 
  -6  -1   7       34.01       -2.65     80.04 o 
  -5  -1   7      404.76      380.93     30.16 o 
  -4  -1   7     1603.53     1679.39     67.46 o 
  -3  -1   7       52.79       48.37     17.24 o 
  -2  -1   7      539.10      533.61     29.95 o 
  -1  -1   7     1494.53     1450.83     50.55 o 
   0  -1   7     2393.47     2332.18     66.19 o 
   1  -1   7       33.73       34.11     19.23 o 
   2  -1   7     1556.16     1504.27     79.45 o 
   3  -1   7      885.62      842.96     38.10 o 
   4  -1   7       63.97       67.74     27.18 o 
   5  -1   7       15.35       27.22     27.27 o 
   6  -1   7      482.08      513.08     42.75 o 
   7  -1   7      161.08      150.50     61.11 o 
   8  -1   7       22.10       53.00     39.27 o 
  -8   0   7       28.75       -7.37    125.73 o 
  -7   0   7       41.38       85.94     31.78 o 
  -6   0   7       39.22       64.28     26.65 o 
  -5   0   7      693.62      696.26     36.04 o 
  -4   0   7      191.35      207.17     32.70 o 
  -3   0   7      328.51      331.62     26.16 o 
  -2   0   7       55.17       67.16     18.85 o 
  -1   0   7     2997.14     2870.11    101.70 o 
   0   0   7       65.51       47.86     19.35 o 
   1   0   7       64.79       58.01     14.22 o 
   2   0   7      166.54      154.48     19.15 o 
   3   0   7      508.63      508.02     33.61 o 
   4   0   7      199.29      267.04     75.38 o 
   5   0   7     2451.56     2424.78     94.43 o 
   6   0   7      146.59      120.74     29.29 o 
   7   0   7        0.61      -39.08     57.60 o 
   8   0   7      113.76       71.78     46.29 o 
   9   0   7        6.52      -29.54     56.18 o 
  -8   1   7       19.91      -21.82     63.59 o 
  -7   1   7        5.57      -31.28     53.49 o 
  -6   1   7      361.34      358.60     29.80 o 
  -5   1   7       55.34       35.42     20.10 o 
  -4   1   7        2.06        8.71     25.71 o 
  -3   1   7      173.23      169.89     16.69 o 
  -2   1   7      309.71      256.15     22.41 o 
  -1   1   7       65.22       57.07     20.16 o 
   0   1   7      685.55      643.99     33.05 o 
   1   1   7      596.37      603.29     25.90 o 
   2   1   7      941.06     1073.40     46.57 o 
   3   1   7      536.54      562.90     39.97 o 
   4   1   7     1451.38     1469.83    100.36 o 
   5   1   7       85.39       80.67     22.37 o 
   6   1   7      238.39      233.86     54.03 o 
   7   1   7      488.07      517.02     56.45 o 
   8   1   7       24.16        1.98     89.49 o 
   9   1   7        0.13       28.31     44.90 o 
  -8   2   7      672.18      662.56     46.03 o 
  -7   2   7        1.61       -2.73     64.48 o 
  -6   2   7        9.84       17.64     20.14 o 
  -5   2   7      128.86      112.36     27.13 o 
  -4   2   7       18.00        8.65     14.91 o 
  -3   2   7       75.92      109.35     17.45 o 
  -2   2   7        2.11       10.03     16.40 o 
  -1   2   7     5177.62     4783.73    160.93 o 
   0   2   7     3803.70     3608.28    103.87 o 
   1   2   7        0.39       -0.19     17.12 o 
   2   2   7      114.36      112.12     33.74 o 
   3   2   7     1907.53     1883.67     75.02 o 
   4   2   7     1638.87     1640.54     54.66 o 
   5   2   7      494.00      463.74     42.29 o 
   6   2   7        9.23      -27.51     51.87 o 
   7   2   7       70.37       55.84     56.11 o 
   8   2   7        8.78       29.81     63.81 o 
   9   2   7        1.90       54.25     46.56 o 
  -8   3   7        1.94      -12.38     63.27 o 
  -7   3   7        2.13      -45.44     48.67 o 
  -6   3   7       50.25       72.87     22.38 o 
  -5   3   7      872.47      826.51     37.28 o 
  -4   3   7       71.40       98.71     30.25 o 
  -3   3   7       20.17       40.57     25.00 o 
  -2   3   7     4072.36     3880.79    108.54 o 
  -1   3   7     2286.23     2130.11     67.98 o 
   0   3   7     1322.33     1415.79     55.52 o 
   1   3   7      451.10      478.47     24.20 o 
   2   3   7      165.69      169.03     25.65 o 
   3   3   7     1261.44     1257.07    101.41 o 
   4   3   7        1.16      -17.30     33.45 o 
   5   3   7      277.44      292.14     28.44 o 
   6   3   7      356.81      403.46     41.24 o 
   7   3   7       32.23      -47.00     85.08 o 
   8   3   7      157.44      219.19     59.35 o 
   9   3   7       44.12      -56.23     56.23 o 
  -8   4   7        0.25      -18.13     72.61 o 
  -7   4   7      322.34      344.78     29.32 o 
  -6   4   7      205.65      214.07     34.27 o 
  -5   4   7       11.24        5.06     24.08 o 
  -4   4   7      245.97      226.82     24.12 o 
  -3   4   7      421.20      411.17     25.71 o 
  -2   4   7      674.10      567.42     38.08 o 
  -1   4   7      757.44      702.56     42.53 o 
   0   4   7     6998.95     7473.57    187.70 o 
   1   4   7     3520.64     3816.13    118.26 o 
   2   4   7      767.84      852.02     60.96 o 
   3   4   7      536.93      579.78     30.53 o 
   4   4   7      424.30      431.08     30.76 o 
   5   4   7      794.78      774.56     40.19 o 
   6   4   7      317.12      288.67     33.52 o 
   7   4   7      173.57      178.94     40.30 o 
   8   4   7      212.03      137.61     77.20 o 
  -8   5   7      257.65      307.66     34.94 o 
  -7   5   7      388.58      363.42     30.00 o 
  -6   5   7      134.54      105.32     21.52 o 
  -5   5   7      444.22      413.19     41.45 o 
  -4   5   7      720.12      684.29     30.32 o 
  -3   5   7      240.86      243.23     20.88 o 
  -2   5   7     2182.86     2144.13     81.27 o 
  -1   5   7     2215.79     2105.33     66.88 o 
   0   5   7     4347.29     4487.23    141.22 o 
   1   5   7      204.31      197.10     21.42 o 
   2   5   7       67.65       35.84     23.44 o 
   3   5   7     1145.40     1160.87     50.88 o 
   4   5   7      276.90      277.35     43.79 o 
   5   5   7        0.45      -55.34     55.34 o 
   6   5   7     1079.25     1083.07     59.70 o 
   7   5   7      177.56      175.68     50.72 o 
   8   5   7       37.92       67.95     60.38 o 
  -8   6   7      174.98      157.76     26.22 o 
  -7   6   7       69.65       42.81     20.43 o 
  -6   6   7      157.16      118.95     23.56 o 
  -5   6   7       18.17       32.88     21.30 o 
  -4   6   7      265.82      269.31     20.03 o 
  -3   6   7       69.78       52.60     19.17 o 
  -2   6   7     1284.42     1258.96     57.53 o 
  -1   6   7      206.07      193.83     19.19 o 
   0   6   7      327.14      354.35     19.09 o 
   1   6   7     1264.01     1242.14     49.41 o 
   2   6   7     5072.02     5411.61    228.90 o 
   3   6   7        1.01      -22.43     26.37 o 
   4   6   7      217.29      208.54     28.22 o 
   5   6   7      312.43      281.69     35.40 o 
   6   6   7      326.84      359.18     45.65 o 
   7   6   7       89.38       46.53     51.06 o 
   8   6   7       56.85        5.85     56.27 o 
  -8   7   7       10.64       -7.43     86.35 o 
  -7   7   7        0.74      -15.00     70.88 o 
  -6   7   7      562.39      545.33     44.65 o 
  -5   7   7       45.97       30.27     23.11 o 
  -4   7   7       25.61       11.87     12.60 o 
  -3   7   7      227.16      215.85     38.80 o 
  -2   7   7       39.93        4.16     18.09 o 
  -1   7   7       83.21       94.19     33.15 o 
   0   7   7      597.51      557.74     27.07 o 
   1   7   7     2957.38     3066.15     83.45 o 
   2   7   7       64.66       43.74     25.88 o 
   3   7   7      230.90      226.23     27.60 o 
   4   7   7      768.07      755.33     42.69 o 
   5   7   7       11.33      -33.29     57.27 o 
   6   7   7       44.14       42.78     40.35 o 
   7   7   7      101.44       71.98     62.01 o 
   8   7   7       75.47       61.21     63.74 o 
  -8   8   7        9.08        7.71     36.70 o 
  -7   8   7      196.98      227.33     32.30 o 
  -6   8   7      138.98      160.25     27.64 o 
  -5   8   7      133.72      115.54     18.06 o 
  -4   8   7        2.83       15.30     11.55 o 
  -3   8   7       10.47      -19.71     19.71 o 
  -2   8   7      309.54      327.28     18.47 o 
  -1   8   7      542.37      574.40     43.34 o 
   0   8   7        3.96      -16.21     25.16 o 
   1   8   7      254.65      247.28     18.98 o 
   2   8   7      709.64      672.75     33.40 o 
   3   8   7     1687.24     1693.62     72.54 o 
   4   8   7      261.57      245.91     37.13 o 
   5   8   7       93.01       86.26     34.01 o 
   6   8   7       23.15       28.19     39.75 o 
   7   8   7      473.27      336.60     64.38 o 
   8   8   7        3.50        1.67     55.02 o 
  -7   9   7        3.47      -34.66     39.86 o 
  -6   9   7       34.27       -5.38     29.60 o 
  -5   9   7      130.58      125.56     36.17 o 
  -4   9   7       87.54       76.87     17.16 o 
  -3   9   7      416.25      363.19     43.58 o 
  -2   9   7       36.32       39.23     14.46 o 
  -1   9   7     1567.46     1611.08     50.85 o 
   0   9   7       61.53       91.17     19.48 o 
   1   9   7      101.73      153.72     40.16 o 
   2   9   7     1377.39     1421.26     50.75 o 
   3   9   7      247.45      254.45     45.85 o 
   4   9   7       34.67       51.40     36.70 o 
   5   9   7      104.84      135.34     39.97 o 
   6   9   7      143.72      125.30     39.04 o 
   7   9   7       24.75       12.13     56.28 o 
  -7  10   7       11.70      -36.96     36.97 o 
  -6  10   7      127.66      119.43     20.69 o 
  -5  10   7      255.43      277.58     23.57 o 
  -4  10   7        0.76        8.60     34.08 o 
  -3  10   7      892.86      931.33     52.57 o 
  -2  10   7      318.29      333.65     23.43 o 
  -1  10   7       85.32       85.60     15.18 o 
   0  10   7       18.45       22.17     24.66 o 
   1  10   7       31.72       33.40     57.34 o 
   2  10   7      112.34       79.34     31.74 o 
   3  10   7       17.68       14.30     25.29 o 
   4  10   7      732.25      716.31     43.64 o 
   5  10   7      470.28      427.13     42.50 o 
   6  10   7       16.08       23.60     56.95 o 
   7  10   7       64.99       42.29     53.68 o 
  -7  11   7      124.73       95.58     30.39 o 
  -6  11   7      138.03      166.74     29.42 o 
  -5  11   7       22.62       42.15     18.57 o 
  -4  11   7      386.65      443.08     31.13 o 
  -3  11   7       12.26       15.33     21.76 o 
  -2  11   7      273.77      298.96     24.02 o 
  -1  11   7        3.54       -5.49     15.88 o 
   0  11   7      907.57      910.83     42.98 o 
   1  11   7       86.79      109.24     25.05 o 
   2  11   7      115.83       86.50     25.99 o 
   3  11   7      712.86      784.61     42.38 o 
   4  11   7      247.38      218.77     35.08 o 
   5  11   7       22.25       28.61     41.68 o 
   6  11   7      200.34      227.02     55.42 o 
   7  11   7      147.99      110.80     63.44 o 
  -6  12   7      119.74      101.68     31.98 o 
  -5  12   7       38.84       75.24     24.64 o 
  -4  12   7       72.25       77.23     19.17 o 
  -3  12   7       69.11      100.55     20.99 o 
  -2  12   7      216.27      214.53     23.17 o 
  -1  12   7      258.88      288.85     31.33 o 
   0  12   7        3.47       16.54     25.32 o 
   1  12   7       17.86       36.81     58.85 o 
   2  12   7      676.07      658.55     49.14 o 
   3  12   7      201.54      215.92     32.76 o 
   4  12   7       32.96       13.61     33.58 o 
   5  12   7      576.46      550.56     46.35 o 
   6  12   7      223.44      276.31     44.07 o 
  -5  13   7       74.22       60.08     44.68 o 
  -4  13   7       13.52       39.97     21.21 o 
  -3  13   7      475.06      483.01     30.53 o 
  -2  13   7      115.90       97.22     27.65 o 
  -1  13   7       11.03       35.66     22.73 o 
   0  13   7      356.71      373.63     30.81 o 
   1  13   7      823.17      803.13     50.13 o 
   2  13   7       29.60        8.61     27.09 o 
   3  13   7       36.62      -29.20     54.39 o 
   4  13   7       40.34       26.54     33.45 o 
   5  13   7      109.52      111.79     86.46 o 
   6  13   7       27.73       73.42     49.70 o 
  -5  14   7       11.40       22.38     31.24 o 
  -4  14   7      116.93      142.64     41.54 o 
  -3  14   7       99.02       96.95     29.90 o 
  -2  14   7        7.95      -18.81     39.96 o 
  -1  14   7      182.72      170.23     30.23 o 
   0  14   7      399.21      367.77     26.42 o 
   1  14   7      415.22      432.67     35.02 o 
   2  14   7      101.80       94.82     30.38 o 
   3  14   7      254.37      170.81     42.86 o 
   4  14   7       63.91       57.30     32.30 o 
   5  14   7       16.69       62.34     91.16 o 
  -4  15   7      186.01      213.43     29.03 o 
  -3  15   7       15.53       14.24     24.53 o 
  -2  15   7       29.55       71.60     26.69 o 
  -1  15   7      302.34      314.06     41.68 o 
   0  15   7       30.65       26.74     36.04 o 
   1  15   7      117.76      173.94     56.15 o 
   2  15   7      242.84      223.54     43.02 o 
   3  15   7       99.52       59.27     88.89 o 
   4  15   7       15.76       72.48     37.22 o 
  -2  16   7      174.46      121.17     46.19 o 
  -1  16   7      115.68      117.06     51.07 o 
   0  16   7       59.06        2.50     31.45 o 
   1  16   7      255.06      275.77     56.86 o 
   2  16   7       68.40       57.84     57.49 o 
  -2 -12   8      279.40      286.21    100.72 o 
  -1 -12   8        1.53      -54.97     93.07 o 
   0 -12   8       45.75       64.10     56.38 o 
   1 -12   8       64.45       81.35     76.69 o 
   2 -12   8       41.13       71.87     48.99 o 
  -4 -11   8       48.50       80.51     79.49 o 
  -3 -11   8      162.84      173.33     52.35 o 
  -2 -11   8      234.41      214.42    136.62 o 
  -1 -11   8      279.27      265.41     34.85 o 
   0 -11   8      363.98      397.74     54.51 o 
   1 -11   8      181.01      193.77     40.80 o 
   2 -11   8       10.37      -18.92     62.80 o 
   3 -11   8       73.04       94.00     43.00 o 
   4 -11   8      125.30       41.40     63.15 o 
  -5 -10   8      155.44      198.12    102.16 o 
  -4 -10   8      401.90      404.05     54.99 o 
  -3 -10   8      174.32      220.46     72.83 o 
  -2 -10   8        1.23       -1.31     49.98 o 
  -1 -10   8     1514.73     1556.90     62.02 o 
   0 -10   8       66.93        7.84     49.42 o 
   1 -10   8       16.05        8.69     36.64 o 
   2 -10   8       70.38      131.42     62.32 o 
   3 -10   8       65.28      117.55     94.67 o 
   4 -10   8       29.12        5.33     72.77 o 
   5 -10   8        2.79      -39.07     66.16 o 
  -5  -9   8      183.22      208.14     61.33 o 
  -4  -9   8       21.21        0.05     60.22 o 
  -3  -9   8       47.66       49.67     70.02 o 
  -2  -9   8       11.24       52.87     42.39 o 
  -1  -9   8        1.02       39.48     34.20 o 
   0  -9   8        2.03       -1.61     34.62 o 
   1  -9   8      584.47      578.04     61.68 o 
   2  -9   8      143.45      140.71     46.83 o 
   3  -9   8       30.72       14.53     24.83 o 
   4  -9   8       79.79       69.01     56.19 o 
   5  -9   8      305.73      401.74     48.20 o 
  -6  -8   8       44.12       -2.40    201.12 o 
  -5  -8   8        3.28      -17.66     60.69 o 
  -4  -8   8       36.19       24.48     29.98 o 
  -3  -8   8       63.32       57.77     28.85 o 
  -2  -8   8       21.23       19.02     49.66 o 
  -1  -8   8      183.16      153.58     43.57 o 
   0  -8   8     1024.69     1066.63     59.29 o 
   1  -8   8      437.73      398.53     38.86 o 
   2  -8   8      149.68       95.10     49.18 o 
   3  -8   8      714.74      663.08     66.30 o 
   4  -8   8      127.35      149.93     42.05 o 
   5  -8   8        5.52      -34.02     47.03 o 
   6  -8   8       70.40      147.07     46.83 o 
  -6  -7   8       66.08       55.77     49.42 o 
  -5  -7   8       92.05       57.39     37.37 o 
  -4  -7   8       41.36       33.13     34.46 o 
  -3  -7   8      121.25      158.72     32.39 o 
  -2  -7   8       47.35        9.05     37.48 o 
  -1  -7   8      168.07      175.58     43.88 o 
   0  -7   8      449.01      414.90     41.64 o 
   1  -7   8       23.94       27.54     27.74 o 
   2  -7   8     1460.86     1403.39     84.09 o 
   3  -7   8      166.92      143.80     32.04 o 
   4  -7   8       21.80        2.02     55.13 o 
   5  -7   8        8.54       -4.10     38.58 o 
   6  -7   8       14.98       34.74     69.92 o 
   7  -7   8        3.03      -83.34     83.34 o 
  -7  -6   8        7.57       25.07     58.19 o 
  -6  -6   8      263.45      233.54     55.04 o 
  -5  -6   8       67.64      129.89     30.43 o 
  -4  -6   8      270.68      299.47     32.55 o 
  -3  -6   8       15.14        4.38     32.48 o 
  -2  -6   8      152.85      160.49     32.06 o 
  -1  -6   8      351.84      345.17     33.29 o 
   0  -6   8        4.25      -26.13     26.99 o 
   1  -6   8        4.24       44.84     58.23 o 
   2  -6   8      202.77      230.51     79.51 o 
   3  -6   8       13.52       37.93     39.60 o 
   4  -6   8       59.75       79.33     20.81 o 
   5  -6   8      299.91      268.62     35.11 o 
   6  -6   8        4.51      -54.51     54.51 o 
   7  -6   8       79.29        3.15     51.88 o 
  -7  -5   8      153.46      150.23     62.37 o 
  -6  -5   8      463.63      487.09     77.00 o 
  -5  -5   8       75.13       59.67     41.69 o 
  -4  -5   8      184.33      213.64     27.66 o 
  -3  -5   8      447.39      464.60     50.44 o 
  -2  -5   8      426.51      386.64     44.54 o 
  -1  -5   8        0.32        7.40     33.43 o 
   0  -5   8      287.09      291.65     46.15 o 
   1  -5   8      155.97      125.57     25.70 o 
   2  -5   8       17.08       24.00     37.09 o 
   3  -5   8     1190.72     1184.29     52.20 o 
   4  -5   8      582.47      594.77     31.46 o 
   5  -5   8        8.21        8.36     44.87 o 
   6  -5   8        0.85      -28.04     45.81 o 
   7  -5   8       58.92       86.65     59.12 o 
  -7  -4   8      410.95      430.20     49.00 o 
  -6  -4   8        2.72      -11.47     68.60 o 
  -5  -4   8      186.32      161.27     76.03 o 
  -4  -4   8      652.75      680.86     38.66 o 
  -3  -4   8        2.66      -23.89     24.23 o 
  -2  -4   8      120.47      137.87     31.97 o 
  -1  -4   8       45.77       12.34     24.68 o 
   0  -4   8     1317.35     1418.61     63.76 o 
   1  -4   8       31.92       47.12     24.66 o 
   2  -4   8       17.60       28.70     26.09 o 
   3  -4   8      904.52      930.65     45.87 o 
   4  -4   8      316.60      303.36     30.72 o 
   5  -4   8      180.45      133.77     42.93 o 
   6  -4   8        1.83        7.29     42.93 o 
   7  -4   8       96.22      103.75     31.06 o 
   8  -4   8        7.13       22.23     34.46 o 
  -8  -3   8      122.62      129.37     47.44 o 
  -7  -3   8        6.15      -22.21     75.80 o 
  -6  -3   8       38.16        9.60     34.37 o 
  -5  -3   8      790.12      765.00     49.82 o 
  -4  -3   8       61.50       63.73     27.42 o 
  -3  -3   8      108.35       65.89     24.19 o 
  -2  -3   8     2566.95     2523.06    146.11 o 
  -1  -3   8     2126.25     2125.36     71.41 o 
   0  -3   8       85.20       84.92     25.71 o 
   1  -3   8      464.66      431.01     24.75 o 
   2  -3   8      490.41      474.31     49.07 o 
   3  -3   8      730.93      722.00     30.09 o 
   4  -3   8      426.47      359.36     27.75 o 
   5  -3   8      586.76      642.79     48.29 o 
   6  -3   8       15.28      -14.02     38.02 o 
   7  -3   8        0.28       -9.97     33.72 o 
   8  -3   8       46.78       80.30     38.39 o 
  -8  -2   8        0.04       -9.54     93.41 o 
  -7  -2   8      217.47      199.33     36.20 o 
  -6  -2   8      488.70      535.86     37.53 o 
  -5  -2   8       22.85       25.84     31.09 o 
  -4  -2   8      204.56      193.23     36.87 o 
  -3  -2   8     2064.97     2111.82     74.26 o 
  -2  -2   8      101.16       85.32     22.46 o 
  -1  -2   8      547.11      632.22     40.05 o 
   0  -2   8        6.10      -12.44     18.40 o 
   1  -2   8     3495.87     3643.62    141.38 o 
   2  -2   8       24.76       -3.76     29.89 o 
   3  -2   8      155.46      152.83     24.94 o 
   4  -2   8      980.60      953.08     42.75 o 
   5  -2   8       45.71       37.71     21.37 o 
   6  -2   8      562.09      491.89     70.07 o 
   7  -2   8       56.67       37.27     34.58 o 
   8  -2   8      136.17      167.31     37.81 o 
  -8  -1   8       38.13       87.52     36.58 o 
  -7  -1   8      172.49      167.49     34.61 o 
  -6  -1   8       21.82       34.58     30.75 o 
  -5  -1   8       22.79       67.72     75.42 o 
  -4  -1   8      828.98      773.03     55.70 o 
  -3  -1   8       85.72       27.03     20.61 o 
  -2  -1   8      351.74      343.33     27.76 o 
  -1  -1   8     2434.01     2471.49    104.55 o 
   0  -1   8      366.41      347.20     27.74 o 
   1  -1   8      412.17      406.08     49.42 o 
   2  -1   8     1078.51     1030.98     38.92 o 
   3  -1   8      133.05      120.10     27.59 o 
   4  -1   8        3.29       -2.80     25.28 o 
   5  -1   8       79.93       70.74     41.44 o 
   6  -1   8     1512.24     1553.35     95.46 o 
   7  -1   8       86.31      152.80     28.83 o 
   8  -1   8        1.13       21.18     40.57 o 
  -8   0   8       17.90       -7.95     74.73 o 
  -7   0   8        1.26       -3.81     61.31 o 
  -6   0   8      123.20       92.60     36.16 o 
  -5   0   8      240.32      277.48     27.60 o 
  -4   0   8      768.50      750.17     46.56 o 
  -3   0   8       72.30       52.51     18.66 o 
  -2   0   8     1506.62     1449.85     47.44 o 
  -1   0   8      349.32      311.89     24.10 o 
   0   0   8       68.39       65.86     17.13 o 
   1   0   8      258.02      205.23     23.00 o 
   2   0   8     1137.50     1079.56     49.74 o 
   3   0   8     1499.36     1534.48     50.76 o 
   4   0   8      276.45      262.67     68.49 o 
   5   0   8      285.26      263.44     41.05 o 
   6   0   8      262.29      282.94     42.34 o 
   7   0   8       70.21       42.51     34.05 o 
   8   0   8      112.99       75.15     47.29 o 
  -8   1   8       75.51       98.92     45.47 o 
  -7   1   8        7.75       -4.83     56.07 o 
  -6   1   8      384.75      360.94     31.51 o 
  -5   1   8       86.83       81.41     25.78 o 
  -4   1   8       51.90       56.82     29.25 o 
  -3   1   8      527.91      530.83     30.93 o 
  -2   1   8        9.35        3.58     12.91 o 
  -1   1   8        0.83       -6.09     34.31 o 
   0   1   8     1243.72     1192.32     40.75 o 
   1   1   8      324.78      281.79     19.74 o 
   2   1   8     2533.47     2653.70     81.49 o 
   3   1   8      152.41      153.21     24.44 o 
   4   1   8      526.28      558.51     38.16 o 
   5   1   8       73.38       28.56     20.25 o 
   6   1   8       64.81       50.57     29.93 o 
   7   1   8      888.27      819.40     58.08 o 
   8   1   8       89.93       97.55     47.11 o 
  -8   2   8       53.90       29.52     30.50 o 
  -7   2   8       67.46       98.00     35.66 o 
  -6   2   8       39.13       20.15     20.91 o 
  -5   2   8      635.86      624.06     49.56 o 
  -4   2   8       82.09       94.85     50.01 o 
  -3   2   8      970.14      961.72     40.64 o 
  -2   2   8        1.36      -29.15     29.15 o 
  -1   2   8      100.92       35.04     41.71 o 
   0   2   8       11.37        9.51     19.33 o 
   1   2   8       20.52        1.71     15.23 o 
   2   2   8      299.77      265.87     21.60 o 
   3   2   8      680.76      632.47     38.01 o 
   4   2   8      311.93      340.24     27.82 o 
   5   2   8       25.14       49.61     32.79 o 
   6   2   8      139.96      125.33     35.88 o 
   7   2   8      967.73      925.93     54.12 o 
   8   2   8        0.11      -28.86     80.58 o 
  -8   3   8        5.71       11.91     33.81 o 
  -7   3   8       70.30       54.47     44.63 o 
  -6   3   8      279.20      269.43     25.59 o 
  -5   3   8      245.96      239.25     25.52 o 
  -4   3   8       79.30       55.75     25.42 o 
  -3   3   8       85.43       87.87     18.46 o 
  -2   3   8     2523.13     2822.50     98.72 o 
  -1   3   8     4128.70     3685.26     92.60 o 
   0   3   8       41.60       94.99     55.41 o 
   1   3   8     1048.38     1123.71     44.01 o 
   2   3   8     3098.08     3110.93    144.75 o 
   3   3   8     1144.12     1147.01     42.57 o 
   4   3   8       43.04       42.75     44.69 o 
   5   3   8      163.56      218.91     35.11 o 
   6   3   8      858.06      774.92     67.95 o 
   7   3   8        0.67       16.40     61.17 o 
   8   3   8       99.68       55.96     39.05 o 
  -8   4   8        4.18       -8.41     69.96 o 
  -7   4   8        1.90      -22.98     48.88 o 
  -6   4   8      500.39      503.77     34.67 o 
  -5   4   8      180.22      215.40     28.98 o 
  -4   4   8      160.43      166.96     24.37 o 
  -3   4   8      127.89      135.97     19.50 o 
  -2   4   8     8003.64     7700.85    196.93 o 
  -1   4   8     4818.64     4801.78    147.30 o 
   0   4   8     1445.87     1385.06     45.67 o 
   1   4   8      858.61      875.86     33.99 o 
   2   4   8      130.97      106.54     36.33 o 
   3   4   8     1422.97     1299.57     63.38 o 
   4   4   8       52.13       46.18     20.50 o 
   5   4   8      304.35      326.90     35.83 o 
   6   4   8      174.29      134.69     48.21 o 
   7   4   8      152.47      147.63     45.42 o 
   8   4   8       46.96       35.06     46.13 o 
  -8   5   8       36.16       28.61     32.43 o 
  -7   5   8      147.38      146.03     46.35 o 
  -6   5   8       37.99       67.75     69.16 o 
  -5   5   8      437.12      438.70     30.82 o 
  -4   5   8      377.10      394.93     28.04 o 
  -3   5   8       47.65       34.25     33.15 o 
  -2   5   8     2162.24     2104.86     82.79 o 
  -1   5   8       98.52      162.20     27.76 o 
   0   5   8      922.26      920.77     51.39 o 
   1   5   8        5.48       13.86     20.08 o 
   2   5   8      894.55      831.23     63.68 o 
   3   5   8     3331.10     3601.38    107.88 o 
   4   5   8      815.43      769.44     38.35 o 
   5   5   8      460.55      477.80     55.85 o 
   6   5   8      539.88      491.61     49.44 o 
   7   5   8      500.82      502.15    133.70 o 
   8   5   8       18.15       79.09     53.36 o 
  -8   6   8       67.74       39.91     43.24 o 
  -7   6   8        0.45       -0.46     54.54 o 
  -6   6   8      330.53      342.96     54.43 o 
  -5   6   8      722.34      735.02     38.44 o 
  -4   6   8      427.41      379.82     38.37 o 
  -3   6   8      115.97      166.73     36.55 o 
  -2   6   8     1720.90     1621.13     89.63 o 
  -1   6   8     5972.14     5718.44    141.84 o 
   0   6   8       14.04       -6.95     32.90 o 
   1   6   8      330.14      274.41     51.70 o 
   2   6   8     6154.50     6578.52    156.41 o 
   3   6   8       10.88       16.52     45.34 o 
   4   6   8       60.70       77.33     26.72 o 
   5   6   8      373.37      461.14     40.82 o 
   6   6   8      330.67      484.79     72.84 o 
   7   6   8       10.57       14.67     52.43 o 
   8   6   8       80.20       72.25     77.08 o 
  -8   7   8        1.55      -29.13     66.73 o 
  -7   7   8      397.62      348.42     35.42 o 
  -6   7   8     1054.75     1130.50     51.37 o 
  -5   7   8      374.24      377.47     29.95 o 
  -4   7   8      273.33      288.04     31.41 o 
  -3   7   8      125.98      133.06     26.83 o 
  -2   7   8      420.35      391.25     33.23 o 
  -1   7   8      111.07       96.69     16.00 o 
   0   7   8        6.21      -12.74     23.80 o 
   1   7   8      349.64      344.37     33.49 o 
   2   7   8       20.85       18.90     19.59 o 
   3   7   8      198.06      210.70     78.54 o 
   4   7   8      352.38      313.26     34.85 o 
   5   7   8      119.64      105.32     59.21 o 
   6   7   8       21.77       80.92     39.08 o 
   7   7   8       42.11       55.62     42.08 o 
   8   7   8       91.25     -105.99    105.99 o 
  -7   8   8      185.82      221.79     33.19 o 
  -6   8   8      149.02      133.08     66.01 o 
  -5   8   8      359.35      332.05     27.11 o 
  -4   8   8        2.84       -2.15     20.05 o 
  -3   8   8       99.68      123.03     24.55 o 
  -2   8   8       28.85        7.91     28.26 o 
  -1   8   8      148.12      143.80     20.92 o 
   0   8   8      243.29      239.29     19.62 o 
   1   8   8        1.70        2.65     16.67 o 
   2   8   8       17.05       13.13     19.11 o 
   3   8   8     1735.11     1729.50     64.09 o 
   4   8   8      238.70      263.45     34.47 o 
   5   8   8      114.98      164.87     44.81 o 
   6   8   8      321.55      267.26     53.98 o 
   7   8   8       73.17       87.65     51.40 o 
   8   8   8      134.35      -24.59    107.01 o 
  -7   9   8       60.25       90.86     41.99 o 
  -6   9   8       69.66       30.25     22.43 o 
  -5   9   8      104.82      131.24     25.91 o 
  -4   9   8      539.60      540.70     26.16 o 
  -3   9   8      129.77      110.22     35.18 o 
  -2   9   8       10.04       -3.81     29.02 o 
  -1   9   8      206.47      243.28     28.27 o 
   0   9   8        3.78      -16.50     35.28 o 
   1   9   8      278.30      263.31     26.33 o 
   2   9   8      640.18      682.27     38.48 o 
   3   9   8      234.14      250.28     50.07 o 
   4   9   8       36.19       27.24     44.63 o 
   5   9   8      144.04      178.56     33.40 o 
   6   9   8      193.50      257.28     49.69 o 
   7   9   8        4.00     -123.69    125.98 o 
  -7  10   8       15.93       14.70     31.05 o 
  -6  10   8       45.37       49.80     23.34 o 
  -5  10   8      267.08      257.43     23.14 o 
  -4  10   8      151.67      151.70     16.61 o 
  -3  10   8       35.74       36.43     27.74 o 
  -2  10   8      233.03      261.89     24.10 o 
  -1  10   8       47.73       25.85     15.67 o 
   0  10   8      180.49      184.01     24.69 o 
   1  10   8      443.81      468.61     26.80 o 
   2  10   8      310.11      323.73     27.85 o 
   3  10   8      130.76      119.68     26.61 o 
   4  10   8      342.30      338.37     34.96 o 
   5  10   8       96.78       58.61     48.32 o 
   6  10   8       24.04       32.66     40.02 o 
   7  10   8       76.59       72.81     41.41 o 
  -6  11   8       54.34       92.30     32.75 o 
  -5  11   8       12.05      -10.13     33.99 o 
  -4  11   8      167.40      170.14     38.43 o 
  -3  11   8      615.83      649.83     38.32 o 
  -2  11   8       13.22        1.60     20.49 o 
  -1  11   8      535.51      545.41     41.22 o 
   0  11   8       22.84        9.75     30.34 o 
   1  11   8      290.97      281.79     41.74 o 
   2  11   8      296.83      280.81     30.67 o 
   3  11   8       24.33       12.02     25.64 o 
   4  11   8      452.16      415.61     56.84 o 
   5  11   8       85.51       71.57     33.51 o 
   6  11   8      216.39      166.60     56.98 o 
   7  11   8      241.40      201.12     62.12 o 
  -6  12   8       74.81       37.98     29.38 o 
  -5  12   8      109.87      132.42     33.10 o 
  -4  12   8      179.61      197.14     36.27 o 
  -3  12   8        0.32       13.42     20.99 o 
  -2  12   8       17.96       35.86     15.61 o 
  -1  12   8      218.60      230.43     19.49 o 
   0  12   8       15.71       48.55     30.17 o 
   1  12   8       16.71       58.54     32.64 o 
   2  12   8     1108.53     1129.82     54.39 o 
   3  12   8      549.81      581.25     45.83 o 
   4  12   8       10.68       25.72     91.27 o 
   5  12   8      330.36      291.14     42.44 o 
   6  12   8      208.74      195.47     71.85 o 
  -5  13   8       56.23       64.83     27.40 o 
  -4  13   8       21.27       22.71     56.03 o 
  -3  13   8      182.37      210.53     47.25 o 
  -2  13   8      564.91      548.05     36.43 o 
  -1  13   8       27.78       39.33     22.62 o 
   0  13   8      107.46       99.37     25.17 o 
   1  13   8      492.47      503.59     37.80 o 
   2  13   8        3.44       29.61     43.33 o 
   3  13   8      142.65      129.50     53.06 o 
   4  13   8        1.64       25.87     39.44 o 
   5  13   8       81.67       97.99     46.32 o 
  -4  14   8       32.77       35.97     26.36 o 
  -3  14   8      120.98      103.83     26.16 o 
  -2  14   8       81.23       90.89     31.35 o 
  -1  14   8       38.82       59.35     24.80 o 
   0  14   8      239.33      255.16     22.79 o 
   1  14   8       27.75       26.01     36.15 o 
   2  14   8        5.72       32.70     34.48 o 
   3  14   8      160.19      143.99     39.13 o 
   4  14   8      207.48      201.91     47.91 o 
   5  14   8        9.75       -6.88     61.23 o 
  -3  15   8       11.13      -18.51     80.53 o 
  -2  15   8      169.71      155.47     27.44 o 
  -1  15   8      287.43      307.02     32.54 o 
   0  15   8       20.26       24.00     20.83 o 
   1  15   8       98.52      134.47     30.40 o 
   2  15   8      180.68      186.75     37.72 o 
   3  15   8       79.24       50.24     53.45 o 
   4  15   8       21.11      -45.11     51.09 o 
  -2  16   8       36.30       28.06     31.36 o 
  -1  16   8      131.08      113.79     70.82 o 
   0  16   8        5.05       10.08     42.16 o 
   1  16   8      177.65      216.44     50.90 o 
   2  16   8       42.43       15.10     50.21 o 
   0 -12   9      101.66      106.79     50.70 o 
  -3 -11   9       55.56      131.54     99.11 o 
  -2 -11   9      118.83      105.71     44.98 o 
  -1 -11   9        1.41      -34.74     69.17 o 
   0 -11   9      496.34      475.02     48.12 o 
   1 -11   9       78.80       12.22     55.86 o 
   2 -11   9        4.21       48.02     36.77 o 
   3 -11   9      107.59      130.65     93.91 o 
  -4 -10   9      260.49      332.45     95.58 o 
  -3 -10   9      113.81       79.56     47.27 o 
  -2 -10   9       10.47       65.57     76.48 o 
  -1 -10   9      636.18      684.23     47.43 o 
   0 -10   9      185.96      191.90     82.42 o 
   1 -10   9        7.99       19.11     49.41 o 
   2 -10   9       53.74      123.15     37.60 o 
   3 -10   9      219.84      161.00    136.63 o 
   4 -10   9        1.06       78.13     78.66 o 
  -5  -9   9      152.14      134.01    133.16 o 
  -4  -9   9      228.98      270.73     44.34 o 
  -3  -9   9       41.64       35.61     58.46 o 
  -2  -9   9      403.95      416.26     61.97 o 
  -1  -9   9      171.88      179.12     30.44 o 
   0  -9   9      181.59      163.27     41.26 o 
   1  -9   9      628.56      620.81     59.92 o 
   2  -9   9        8.59       -9.52     57.26 o 
   3  -9   9        8.28       40.20     56.01 o 
   4  -9   9      104.06       85.10     37.91 o 
   5  -9   9       84.26       78.23     60.69 o 
  -5  -8   9       31.21       95.70     63.50 o 
  -4  -8   9       68.92       41.54     51.06 o 
  -3  -8   9      235.58      242.54     40.25 o 
  -2  -8   9       67.65      270.08    192.19 o 
  -1  -8   9       10.09       43.82     37.73 o 
   0  -8   9      243.81      241.12     40.10 o 
   1  -8   9      937.01      942.71     52.56 o 
   2  -8   9       20.98       -7.87     36.38 o 
   3  -8   9      345.89      316.18     45.83 o 
   4  -8   9      339.37      386.78     54.68 o 
   5  -8   9       34.99       52.83     74.73 o 
   6  -8   9      116.09      141.88    101.12 o 
  -6  -7   9        5.06       68.67     67.52 o 
  -5  -7   9      107.20      140.45     41.93 o 
  -4  -7   9        3.45      -31.46     46.65 o 
  -3  -7   9      312.13      385.64     60.28 o 
  -2  -7   9        0.68      -25.53     36.93 o 
  -1  -7   9       12.33       10.58     24.26 o 
   0  -7   9      460.16      493.98     61.74 o 
   1  -7   9       71.45       71.68     38.39 o 
   2  -7   9     1705.13     1710.06     79.07 o 
   3  -7   9       16.92       25.94     43.15 o 
   4  -7   9       27.12       38.73     98.34 o 
   5  -7   9       26.07       12.66     35.39 o 
   6  -7   9       36.28      -32.70    128.89 o 
  -6  -6   9      108.66       81.76     45.82 o 
  -5  -6   9        2.18       38.03     34.54 o 
  -4  -6   9      308.42      337.93     40.06 o 
  -3  -6   9       69.98       32.68     41.09 o 
  -2  -6   9      129.58       91.31     45.74 o 
  -1  -6   9       25.34       50.25     23.70 o 
   0  -6   9       46.91       18.20     23.17 o 
   1  -6   9       38.32       38.87     36.59 o 
   2  -6   9      243.14      235.52     39.54 o 
   3  -6   9      101.87      136.79     29.42 o 
   4  -6   9       49.99       40.84     24.51 o 
   5  -6   9      111.08       65.88     33.78 o 
   6  -6   9       10.62       14.39     31.93 o 
   7  -6   9       18.58      -87.69     87.69 o 
  -7  -5   9       56.21       79.12     59.29 o 
  -6  -5   9       23.60       13.76     42.58 o 
  -5  -5   9      240.83      268.94     65.06 o 
  -4  -5   9      365.36      372.03     48.36 o 
  -3  -5   9      349.77      375.11     58.32 o 
  -2  -5   9      120.55      128.35     32.20 o 
  -1  -5   9        2.13       16.70     59.61 o 
   0  -5   9       84.66       90.13     40.22 o 
   1  -5   9      327.70      333.47     33.32 o 
   2  -5   9      229.09      260.15     33.63 o 
   3  -5   9       12.57       -4.76     25.19 o 
   4  -5   9      254.03      277.66     29.94 o 
   5  -5   9        0.80        6.10     27.85 o 
   6  -5   9       37.35       49.77     33.00 o 
   7  -5   9       84.48       86.32     31.71 o 
  -7  -4   9       96.22      133.03     42.90 o 
  -6  -4   9       68.38        9.78     39.84 o 
  -5  -4   9      831.41      838.15     49.44 o 
  -4  -4   9      907.88      848.56     73.51 o 
  -3  -4   9      152.70      153.10     30.72 o 
  -2  -4   9       66.10       75.36     26.43 o 
  -1  -4   9        3.51      -22.68     30.35 o 
   0  -4   9     1548.78     1511.60     83.58 o 
   1  -4   9        1.27        3.08     31.77 o 
   2  -4   9       18.89       30.10     30.64 o 
   3  -4   9      606.83      596.48     49.25 o 
   4  -4   9      753.11      781.15     36.14 o 
   5  -4   9      253.68      198.91     56.67 o 
   6  -4   9       45.73       61.41     31.99 o 
   7  -4   9       18.07       66.62     41.58 o 
  -7  -3   9        0.99       31.05     40.90 o 
  -6  -3   9     1015.81      968.76     69.25 o 
  -5  -3   9      867.82      851.07    106.28 o 
  -4  -3   9     1099.90     1067.32     50.92 o 
  -3  -3   9      121.71      141.62     36.84 o 
  -2  -3   9      105.65       57.87     35.85 o 
  -1  -3   9     1412.44     1421.11     72.56 o 
   0  -3   9      150.87      175.05     23.44 o 
   1  -3   9      270.47      265.58     23.47 o 
   2  -3   9      678.25      715.10     63.84 o 
   3  -3   9      441.81      423.95     36.75 o 
   4  -3   9       33.76       42.09     22.00 o 
   5  -3   9      437.93      456.50     53.38 o 
   6  -3   9        5.46       43.37     35.58 o 
   7  -3   9       11.87      -33.16     50.84 o 
   8  -3   9       45.16       79.72     70.71 o 
  -8  -2   9        5.23      -38.31     80.36 o 
  -7  -2   9      157.22      223.41     48.12 o 
  -6  -2   9      400.54      485.28     39.85 o 
  -5  -2   9      371.59      400.19     39.01 o 
  -4  -2   9      141.76      191.50     39.96 o 
  -3  -2   9      300.22      335.50     48.00 o 
  -2  -2   9      874.08      889.32     51.68 o 
  -1  -2   9       65.27       89.87     24.13 o 
   0  -2   9     1574.98     1544.92     62.06 o 
   1  -2   9      540.83      480.32     30.40 o 
   2  -2   9        5.35      -23.00     41.47 o 
   3  -2   9       34.41        7.36     30.61 o 
   4  -2   9      586.24      664.20     35.61 o 
   5  -2   9      428.45      444.83     41.53 o 
   6  -2   9        1.27       30.19     43.59 o 
   7  -2   9      207.46      242.52     47.77 o 
   8  -2   9       29.11      -17.01     63.81 o 
  -8  -1   9       44.54       82.34     46.48 o 
  -7  -1   9       75.23       42.72     37.62 o 
  -6  -1   9      115.92       80.28     28.49 o 
  -5  -1   9      401.56      424.85     72.71 o 
  -4  -1   9      949.54      934.94     44.85 o 
  -3  -1   9      269.15      240.67     32.01 o 
  -2  -1   9      589.33      626.56     33.69 o 
  -1  -1   9     1407.16     1403.90     51.97 o 
   0  -1   9     2025.51     1961.45     65.43 o 
   1  -1   9      199.20      163.59     21.20 o 
   2  -1   9      394.10      377.83     35.96 o 
   3  -1   9     1330.56     1307.44     46.18 o 
   4  -1   9     1058.24     1096.92     57.04 o 
   5  -1   9        9.07      -34.37     35.98 o 
   6  -1   9      530.33      596.92     46.01 o 
   7  -1   9       20.26       41.45     56.50 o 
   8  -1   9       80.49      109.41     50.78 o 
  -8   0   9       80.92       73.08     42.23 o 
  -7   0   9       16.59       42.49     30.06 o 
  -6   0   9       56.51       29.73     27.58 o 
  -5   0   9      241.94      223.01     34.19 o 
  -4   0   9      369.07      340.86     28.68 o 
  -3   0   9      126.27      145.26     19.91 o 
  -2   0   9      899.88      913.13     36.05 o 
  -1   0   9     3181.29     3016.37     97.11 o 
   0   0   9       78.56       35.52     24.59 o 
   1   0   9     1544.60     1515.66     49.60 o 
   2   0   9      128.90      163.28     22.81 o 
   3   0   9      544.92      522.10     29.86 o 
   4   0   9      135.19      112.92     21.57 o 
   5   0   9        8.30       26.94     22.44 o 
   6   0   9      149.03      142.77     69.83 o 
   7   0   9        2.91      -26.39     49.91 o 
   8   0   9      278.49      243.49     66.76 o 
  -8   1   9       82.31       31.76     59.69 o 
  -7   1   9      160.64      171.84     71.09 o 
  -6   1   9        3.86       -5.18     47.12 o 
  -5   1   9     1261.41     1266.61     67.13 o 
  -4   1   9      114.54      111.97     49.85 o 
  -3   1   9      135.65      130.50     17.95 o 
  -2   1   9     1436.46     1409.27     52.86 o 
  -1   1   9       29.43        2.25     24.82 o 
   0   1   9      780.78      789.95     37.37 o 
   1   1   9       14.38        8.46     15.95 o 
   2   1   9       16.99        9.57     24.39 o 
   3   1   9       29.68       30.56     20.38 o 
   4   1   9     1396.67     1437.99     75.42 o 
   5   1   9      512.30      566.23     44.16 o 
   6   1   9      106.88       51.31     31.18 o 
   7   1   9      256.95      274.45     36.55 o 
   8   1   9      468.64      435.22     50.29 o 
  -8   2   9       10.71       39.57     34.84 o 
  -7   2   9      136.85      153.08     29.39 o 
  -6   2   9       98.67      109.38     24.80 o 
  -5   2   9       33.79       38.67     20.07 o 
  -4   2   9      356.46      325.20     23.85 o 
  -3   2   9       63.28       64.73     20.19 o 
  -2   2   9     1051.15      971.89     51.40 o 
  -1   2   9      402.63      331.73     28.65 o 
   0   2   9      404.31      383.98     23.14 o 
   1   2   9       50.01       55.98     16.59 o 
   2   2   9       72.56       52.83     23.05 o 
   3   2   9      757.36      733.93     57.89 o 
   4   2   9      481.32      494.63     96.02 o 
   5   2   9       24.04        8.71     60.01 o 
   6   2   9      116.61      151.80     31.07 o 
   7   2   9      153.11      207.69     48.67 o 
   8   2   9      106.59      112.98     47.71 o 
  -8   3   9       20.85       -1.53     66.11 o 
  -7   3   9        2.98      -21.14     48.93 o 
  -6   3   9       41.12       58.37     24.64 o 
  -5   3   9      122.08      130.80     22.20 o 
  -4   3   9       41.90       -4.39     29.59 o 
  -3   3   9       26.59       36.34     21.37 o 
  -2   3   9      125.85      105.98     19.52 o 
  -1   3   9     4895.23     4642.27    113.23 o 
   0   3   9     1203.24     1226.67     47.57 o 
   1   3   9       11.94       12.13     18.59 o 
   2   3   9      802.69      770.80     34.56 o 
   3   3   9      529.02      485.74     38.02 o 
   4   3   9       26.79       40.20     47.87 o 
   5   3   9      121.25      146.55     39.18 o 
   6   3   9      108.50       81.50     46.75 o 
   7   3   9        9.07       26.87     43.52 o 
   8   3   9        4.94       70.32     51.91 o 
  -8   4   9       10.95       21.67     29.58 o 
  -7   4   9       44.48        7.93     29.03 o 
  -6   4   9      177.62      219.27     33.45 o 
  -5   4   9      366.37      360.60     33.26 o 
  -4   4   9      252.38      248.21     32.58 o 
  -3   4   9      605.62      545.59     44.08 o 
  -2   4   9     2005.69     1942.20     78.67 o 
  -1   4   9       89.79       77.81     18.76 o 
   0   4   9        2.67        0.70     18.33 o 
   1   4   9       37.73       10.37     20.31 o 
   2   4   9       47.57       21.89     17.38 o 
   3   4   9      421.19      485.38     30.20 o 
   4   4   9      165.42      180.48     25.67 o 
   5   4   9        2.73      -17.30     53.00 o 
   6   4   9      358.69      432.08     42.04 o 
   7   4   9      156.93      140.88     37.34 o 
   8   4   9       77.01       31.18     51.44 o 
  -8   5   9       14.02      -51.60    216.34 o 
  -7   5   9       49.13      -11.45     71.53 o 
  -6   5   9       17.18       52.06     43.57 o 
  -5   5   9        0.56       11.16     21.53 o 
  -4   5   9      491.71      462.59     31.58 o 
  -3   5   9      262.69      270.55     35.22 o 
  -2   5   9       24.12        9.29     22.38 o 
  -1   5   9      836.99      829.98     50.52 o 
   0   5   9       45.23       51.32     25.17 o 
   1   5   9      150.87      171.52     31.76 o 
   2   5   9     2747.58     2805.24     80.76 o 
   3   5   9     1338.46     1348.92     69.32 o 
   4   5   9      182.88      163.40     28.04 o 
   5   5   9      370.35      339.52     37.73 o 
   6   5   9      477.24      444.80     43.18 o 
   7   5   9      583.70      522.22     60.57 o 
   8   5   9       22.60       47.48     58.63 o 
  -8   6   9       87.27       62.20     47.36 o 
  -7   6   9        8.25       20.38     34.96 o 
  -6   6   9      104.60      111.62     65.91 o 
  -5   6   9      756.17      803.00     41.75 o 
  -4   6   9      341.71      413.37     49.25 o 
  -3   6   9       14.49      -23.87     28.96 o 
  -2   6   9     1759.09     1786.58     76.24 o 
  -1   6   9       36.97       -6.78     33.26 o 
   0   6   9       83.52       30.52     31.65 o 
   1   6   9      606.41      611.72     33.27 o 
   2   6   9     2281.51     2447.62     82.91 o 
   3   6   9     1095.45     1096.03     51.77 o 
   4   6   9        4.76       30.29     30.99 o 
   5   6   9     1158.21     1168.97     68.34 o 
   6   6   9       38.44        7.72     80.91 o 
   7   6   9       70.94       47.30     59.44 o 
   8   6   9        5.52      -49.21     73.88 o 
  -7   7   9       67.55      100.28     29.28 o 
  -6   7   9      212.55      205.56     27.73 o 
  -5   7   9        7.19       14.92     32.33 o 
  -4   7   9       35.97       24.44     24.81 o 
  -3   7   9      625.17      621.90     45.05 o 
  -2   7   9     1422.37     1413.08     64.79 o 
  -1   7   9      124.27      123.40     29.82 o 
   0   7   9      151.87      162.44     25.56 o 
   1   7   9     1931.39     1929.57     79.62 o 
   2   7   9      359.67      380.17     38.54 o 
   3   7   9      713.53      736.87     41.71 o 
   4   7   9      433.68      450.36     38.31 o 
   5   7   9      167.52      195.49     43.72 o 
   6   7   9       32.55      -56.29     56.29 o 
   7   7   9       33.11       91.71     44.56 o 
   8   7   9       67.60       65.82     86.03 o 
  -7   8   9      104.03       69.29     31.24 o 
  -6   8   9       10.09       17.39     25.40 o 
  -5   8   9      105.49      117.76     34.27 o 
  -4   8   9     1181.31     1099.03     82.53 o 
  -3   8   9     1571.25     1536.15     68.99 o 
  -2   8   9      606.82      578.12     44.69 o 
  -1   8   9       16.57      -26.27     38.73 o 
   0   8   9      113.43      113.34     24.73 o 
   1   8   9      158.54      185.38     30.48 o 
   2   8   9      360.97      363.94     40.53 o 
   3   8   9      244.03      221.59     37.90 o 
   4   8   9      386.75      374.75     41.01 o 
   5   8   9       16.82       -9.18     53.95 o 
   6   8   9      348.90      385.70     63.27 o 
   7   8   9        9.77      -39.83     53.62 o 
  -7   9   9       33.09       18.13     53.65 o 
  -6   9   9       12.73       44.29     24.63 o 
  -5   9   9      270.64      271.46     31.49 o 
  -4   9   9      610.05      586.33     47.87 o 
  -3   9   9      379.50      326.34     76.38 o 
  -2   9   9      178.50       90.63     34.02 o 
  -1   9   9       39.54       16.42     20.42 o 
   0   9   9      478.16      522.01     38.42 o 
   1   9   9      303.20      348.83     24.69 o 
   2   9   9       27.92       11.51     34.44 o 
   3   9   9      186.55      208.30     34.34 o 
   4   9   9        6.06       26.76     35.26 o 
   5   9   9      334.18      301.83     41.96 o 
   6   9   9      248.68      296.74     71.22 o 
   7   9   9        5.46      -75.42     83.83 o 
  -7  10   9        1.18       37.67     30.65 o 
  -6  10   9       46.83       83.00     24.92 o 
  -5  10   9      255.11      281.92     47.63 o 
  -4  10   9        3.69       18.05     23.30 o 
  -3  10   9        7.39       12.89     53.43 o 
  -2  10   9      671.68      671.11     45.26 o 
  -1  10   9      545.87      578.89     35.71 o 
   0  10   9        0.76        3.82     15.31 o 
   1  10   9      373.03      381.86     25.50 o 
   2  10   9       44.88       58.95     23.95 o 
   3  10   9       10.62      -25.21     33.85 o 
   4  10   9       93.24       97.57     48.33 o 
   5  10   9      142.84      126.59     75.95 o 
   6  10   9        7.22       -1.34     41.60 o 
   7  10   9        0.73      -41.09    102.96 o 
  -6  11   9       65.91       65.22     30.62 o 
  -5  11   9        5.10        0.65     25.08 o 
  -4  11   9       46.56       42.70     19.89 o 
  -3  11   9      400.58      411.88     42.69 o 
  -2  11   9       27.41       53.46     35.62 o 
  -1  11   9      211.95      213.76     19.96 o 
   0  11   9      189.03      171.24     24.58 o 
   1  11   9        7.76       16.63     25.55 o 
   2  11   9        0.76       49.33     30.14 o 
   3  11   9        7.78        8.79     41.95 o 
   4  11   9      176.41      136.73     32.13 o 
   5  11   9      196.99       98.99     53.75 o 
   6  11   9      157.11      105.25     42.92 o 
  -6  12   9        0.09      -18.91     29.77 o 
  -5  12   9       35.58       19.55     39.26 o 
  -4  12   9      148.66      189.17     22.97 o 
  -3  12   9        2.60        0.28     20.47 o 
  -2  12   9      116.30      161.06     16.89 o 
  -1  12   9      127.57      147.05     18.89 o 
   0  12   9      178.33      189.36     26.70 o 
   1  12   9       31.61       21.71     33.65 o 
   2  12   9      583.13      612.50     38.57 o 
   3  12   9      133.86      139.42     37.49 o 
   4  12   9       66.31       76.69     45.29 o 
   5  12   9      163.47      154.42     53.97 o 
   6  12   9      120.52      121.76     56.52 o 
  -5  13   9       42.11       99.78     25.82 o 
  -4  13   9       33.36       42.38     54.30 o 
  -3  13   9      160.89      149.71     29.94 o 
  -2  13   9      235.68      274.67     25.66 o 
  -1  13   9       79.07      118.14     19.53 o 
   0  13   9       29.48       40.30     20.89 o 
   1  13   9      897.95      868.17     57.41 o 
   2  13   9        1.85      -45.96     45.96 o 
   3  13   9      337.78      296.04     55.64 o 
   4  13   9      392.56      428.60     47.14 o 
   5  13   9       12.72      -16.91     48.21 o 
  -4  14   9       85.44       82.50     46.40 o 
  -3  14   9      177.37      138.69     99.65 o 
  -2  14   9       74.10      108.17     31.23 o 
  -1  14   9       23.34       52.89     31.54 o 
   0  14   9      300.68      292.93     25.67 o 
   1  14   9       77.85       22.97     37.52 o 
   2  14   9       42.59       54.01     35.87 o 
   3  14   9      135.81      148.97     32.70 o 
   4  14   9       20.34       -2.31     37.99 o 
  -3  15   9       20.41       52.20     37.89 o 
  -2  15   9       43.91       42.31     30.01 o 
  -1  15   9      122.96       75.44     45.41 o 
   0  15   9       98.33       86.42     22.12 o 
   1  15   9      124.80      103.98     37.29 o 
   2  15   9       56.35       48.92     33.40 o 
   3  15   9       65.51       83.77     34.78 o 
  -2  16   9       55.83      132.67     29.41 o 
  -1  16   9       54.03       18.01     29.00 o 
   0  16   9       78.40       12.30     33.92 o 
   1  16   9       26.35        6.60     30.06 o 
   2  16   9      116.99      127.92     43.16 o 
  -1 -11  10       13.67       17.57     60.10 o 
   0 -11  10       76.45      -10.90     83.56 o 
   1 -11  10       58.29       78.83    148.36 o 
  -3 -10  10       52.85       73.88     54.89 o 
  -2 -10  10        0.87      -12.94     84.25 o 
  -1 -10  10      152.08      198.08     45.36 o 
   0 -10  10      269.62      294.89     43.81 o 
   1 -10  10        0.58        9.08     47.77 o 
   2 -10  10       65.86       63.13     45.31 o 
   3 -10  10      275.63      369.25     89.30 o 
  -4  -9  10       23.44       84.60     50.19 o 
  -3  -9  10        6.78       37.47     59.71 o 
  -2  -9  10      755.56      596.02     73.37 o 
  -1  -9  10      155.86      167.57     34.37 o 
   0  -9  10       54.90       32.03     28.25 o 
   1  -9  10       14.75       17.84    105.79 o 
   2  -9  10      525.36      431.19     71.94 o 
   3  -9  10        1.73       19.23     42.42 o 
   4  -9  10        1.26       -2.52    100.13 o 
  -5  -8  10        9.90        4.61     47.29 o 
  -4  -8  10      105.98       96.82     38.85 o 
  -3  -8  10      646.63      636.63     53.50 o 
  -2  -8  10      150.16      209.73     41.23 o 
  -1  -8  10      159.99      124.02     33.17 o 
   0  -8  10       88.26      138.37     34.42 o 
   1  -8  10      418.16      467.06     43.20 o 
   2  -8  10      101.46       95.36     36.49 o 
   3  -8  10      303.90      316.75     50.16 o 
   4  -8  10      134.95      157.83     42.44 o 
   5  -8  10      103.21      124.76     82.89 o 
  -5  -7  10      407.94      488.34     71.78 o 
  -4  -7  10      125.40      132.00     39.54 o 
  -3  -7  10      222.05      169.64     60.35 o 
  -2  -7  10        9.44       -5.13     40.64 o 
  -1  -7  10      426.08      455.09     36.34 o 
   0  -7  10       12.41       31.60     54.76 o 
   1  -7  10      423.34      382.69     54.25 o 
   2  -7  10       18.24       28.93     41.35 o 
   3  -7  10      379.84      360.02     69.01 o 
   4  -7  10       21.92       86.72     46.10 o 
   5  -7  10        2.75       91.68     74.34 o 
   6  -7  10       69.56      101.28     58.33 o 
  -6  -6  10       27.43       -3.43    183.98 o 
  -5  -6  10        1.69       21.72     33.21 o 
  -4  -6  10      344.28      415.55     46.74 o 
  -3  -6  10       24.03        3.05     35.03 o 
  -2  -6  10      124.31      163.95     33.41 o 
  -1  -6  10      273.97      252.64     33.02 o 
   0  -6  10     1261.04     1242.67     87.31 o 
   1  -6  10      105.63      138.90     36.46 o 
   2  -6  10       28.35       10.60     37.47 o 
   3  -6  10      113.56       44.85     45.06 o 
   4  -6  10      413.00      366.60     43.90 o 
   5  -6  10       95.89      123.96     34.74 o 
   6  -6  10        4.01       59.23     28.98 o 
  -6  -5  10        3.69       71.64     72.37 o 
  -5  -5  10      177.43      144.29     84.69 o 
  -4  -5  10      197.09      210.15     43.04 o 
  -3  -5  10      231.63      272.92     36.80 o 
  -2  -5  10       54.68       40.70     28.87 o 
  -1  -5  10       23.46       52.92     22.64 o 
   0  -5  10      508.23      518.63     52.07 o 
   1  -5  10       40.09       26.14     25.26 o 
   2  -5  10      123.17       58.26     39.38 o 
   3  -5  10      224.06      188.58     45.59 o 
   4  -5  10      351.18      359.84     36.89 o 
   5  -5  10      138.32       68.60     46.64 o 
   6  -5  10        6.10      -32.38     38.77 o 
   7  -5  10       24.44       63.86     60.63 o 
  -7  -4  10        1.78       20.24     51.14 o 
  -6  -4  10        6.94       -1.73     63.17 o 
  -5  -4  10      126.99      152.56     31.63 o 
  -4  -4  10      222.97      281.17     38.91 o 
  -3  -4  10      109.62       28.40     60.03 o 
  -2  -4  10      208.90      266.42     36.11 o 
  -1  -4  10      171.02      212.85     39.92 o 
   0  -4  10      543.39      569.25     37.70 o 
   1  -4  10      666.31      732.89     41.95 o 
   2  -4  10      237.14      240.26     44.46 o 
   3  -4  10      231.23      289.02     38.05 o 
   4  -4  10     1064.74     1013.89     56.00 o 
   5  -4  10       16.64        8.06     34.49 o 
   6  -4  10      152.68      143.43     57.42 o 
   7  -4  10       17.50       16.35     37.41 o 
  -7  -3  10       13.99      -64.15    133.58 o 
  -6  -3  10       97.90      127.06     70.52 o 
  -5  -3  10      836.34      815.70     43.95 o 
  -4  -3  10       83.43       77.15     30.49 o 
  -3  -3  10      362.78      350.39     65.40 o 
  -2  -3  10      802.72      739.96     47.04 o 
  -1  -3  10     1349.19     1319.22     55.69 o 
   0  -3  10      333.30      356.90     35.03 o 
   1  -3  10       98.63       81.09     27.90 o 
   2  -3  10      518.13      526.35     32.20 o 
   3  -3  10       70.83       74.58     23.83 o 
   4  -3  10       74.94       94.00     25.78 o 
   5  -3  10      296.87      242.06     34.61 o 
   6  -3  10       19.51       64.44     46.67 o 
   7  -3  10        3.11      -12.35     39.09 o 
  -7  -2  10       52.86       47.11     36.78 o 
  -6  -2  10      168.94      162.15     74.60 o 
  -5  -2  10       51.46       71.46     33.80 o 
  -4  -2  10      248.44      253.03     29.45 o 
  -3  -2  10     1492.72     1411.13     81.27 o 
  -2  -2  10     1178.03     1123.48     49.50 o 
  -1  -2  10        3.00        5.46     19.02 o 
   0  -2  10      372.83      360.53     35.17 o 
   1  -2  10      323.70      340.39     26.06 o 
   2  -2  10      780.89      784.12     37.71 o 
   3  -2  10      128.07      120.18     23.25 o 
   4  -2  10       18.17       -7.78     35.56 o 
   5  -2  10      359.55      408.48     46.35 o 
   6  -2  10      164.38      139.18     54.03 o 
   7  -2  10      221.17      132.96     55.74 o 
  -7  -1  10       29.41      -38.10     70.22 o 
  -6  -1  10      142.32      151.86     37.35 o 
  -5  -1  10      102.86       98.52     49.29 o 
  -4  -1  10     1663.33     1617.42     59.06 o 
  -3  -1  10      489.71      501.42     56.59 o 
  -2  -1  10      223.41      227.40     31.85 o 
  -1  -1  10      605.13      617.86     81.28 o 
   0  -1  10     1565.75     1602.43     52.05 o 
   1  -1  10        1.01      -29.49     36.28 o 
   2  -1  10      284.91      298.43     25.96 o 
   3  -1  10     1304.27     1217.33     55.92 o 
   4  -1  10      258.31      268.35     29.43 o 
   5  -1  10       88.04       94.92     32.03 o 
   6  -1  10       51.88       70.60     41.25 o 
   7  -1  10      367.78      323.22     37.77 o 
   8  -1  10        1.27      -25.88     62.99 o 
  -7   0  10       25.36       16.45     35.61 o 
  -6   0  10       88.20      115.72     29.90 o 
  -5   0  10      188.85      231.20     32.30 o 
  -4   0  10      492.56      525.91     54.83 o 
  -3   0  10        0.57      -12.29     20.72 o 
  -2   0  10     1738.35     1736.56     89.68 o 
  -1   0  10      616.86      607.79     31.26 o 
   0   0  10       82.23       93.59     27.71 o 
   1   0  10      224.04      245.18     28.54 o 
   2   0  10     2312.63     2336.92     67.35 o 
   3   0  10      849.93      859.69     69.87 o 
   4   0  10       27.77       64.17     39.15 o 
   5   0  10      102.77      115.44     32.35 o 
   6   0  10      187.06      179.43     38.61 o 
   7   0  10      111.27      103.78     37.96 o 
   8   0  10      166.44      131.78     48.60 o 
  -8   1  10        8.37       66.54    103.51 o 
  -7   1  10       10.06       64.84     34.79 o 
  -6   1  10       67.88       72.02     30.63 o 
  -5   1  10      359.28      394.08     33.19 o 
  -4   1  10        3.21       13.06     30.36 o 
  -3   1  10      483.90      436.45     26.81 o 
  -2   1  10     1215.34     1222.32     84.36 o 
  -1   1  10      576.09      593.76     32.36 o 
   0   1  10      654.28      695.27     40.53 o 
   1   1  10     2096.96     2100.67     99.77 o 
   2   1  10       53.06      106.74     21.21 o 
   3   1  10       44.67       36.07     20.43 o 
   4   1  10      616.92      638.52     35.06 o 
   5   1  10       54.26       91.71     30.10 o 
   6   1  10       58.70       60.14     37.73 o 
   7   1  10        1.75      -56.51     56.51 o 
   8   1  10      221.84      248.40     58.61 o 
  -8   2  10        0.38      -21.86     78.58 o 
  -7   2  10        1.06       20.86     46.49 o 
  -6   2  10      359.79      355.41     31.65 o 
  -5   2  10      209.27      171.61     22.52 o 
  -4   2  10       14.64       14.04     19.44 o 
  -3   2  10      276.10      274.08     44.47 o 
  -2   2  10       19.53       32.78     27.15 o 
  -1   2  10      196.14      181.48     37.27 o 
   0   2  10       99.76      128.50     20.77 o 
   1   2  10       45.03        7.33     16.02 o 
   2   2  10      148.04      124.90     19.48 o 
   3   2  10      846.74      863.28     37.71 o 
   4   2  10      207.68      211.10     34.14 o 
   5   2  10      480.35      485.27     48.92 o 
   6   2  10      248.25      237.25     45.21 o 
   7   2  10      279.50      255.82     42.57 o 
   8   2  10       27.34       60.31     68.85 o 
  -8   3  10       11.01       14.26     34.34 o 
  -7   3  10        8.30      -44.37     60.96 o 
  -6   3  10       91.88       79.89     22.11 o 
  -5   3  10      521.21      524.30     55.94 o 
  -4   3  10        4.93        0.49     18.86 o 
  -3   3  10      675.65      654.02     29.66 o 
  -2   3  10       35.31       31.82     14.26 o 
  -1   3  10     3082.14     2981.75    116.22 o 
   0   3  10      530.86      541.62     38.49 o 
   1   3  10        4.56       -7.38     22.23 o 
   2   3  10     1657.71     1624.60     82.10 o 
   3   3  10      315.91      334.32     35.51 o 
   4   3  10       23.57       55.63     31.76 o 
   5   3  10      485.13      470.37     36.57 o 
   6   3  10       30.71       62.05     93.42 o 
   7   3  10        3.53      -19.33     42.15 o 
   8   3  10        1.54       31.35     56.69 o 
  -8   4  10        0.67       29.33     62.91 o 
  -7   4  10       47.19       75.62     38.45 o 
  -6   4  10      175.50      286.03     50.74 o 
  -5   4  10      319.80      327.79     56.53 o 
  -4   4  10      104.16      136.14     25.67 o 
  -3   4  10       72.13       31.09     18.47 o 
  -2   4  10      941.75      921.06     56.64 o 
  -1   4  10      137.11      132.42     21.15 o 
   0   4  10      146.58      118.53     32.71 o 
   1   4  10       77.14       62.90     20.36 o 
   2   4  10      646.85      646.82     34.74 o 
   3   4  10        4.56       29.60     19.01 o 
   4   4  10      179.82      212.97     48.67 o 
   5   4  10      134.64       85.87     30.54 o 
   6   4  10      498.55      541.42     39.72 o 
   7   4  10        7.67       37.57     43.93 o 
   8   4  10       69.36       34.31     92.17 o 
  -7   5  10       96.73       85.37     42.67 o 
  -6   5  10       11.96       48.58     31.86 o 
  -5   5  10       24.33       53.80     27.60 o 
  -4   5  10        8.21       26.95     35.18 o 
  -3   5  10      632.30      581.14     45.63 o 
  -2   5  10      443.16      408.66     94.29 o 
  -1   5  10       55.94       86.92     26.88 o 
   0   5  10     2141.20     2156.27     87.03 o 
   1   5  10      245.63      255.65     25.45 o 
   2   5  10       91.12      114.31     26.30 o 
   3   5  10       91.95       66.73     28.22 o 
   4   5  10       27.86       31.24     36.12 o 
   5   5  10      477.26      430.80     46.87 o 
   6   5  10      704.55      692.30     52.08 o 
   7   5  10      342.88      254.50     64.49 o 
   8   5  10       55.99      -22.79     73.55 o 
  -7   6  10       64.15       77.94     31.85 o 
  -6   6  10       39.16       31.93     29.81 o 
  -5   6  10      254.79      284.23     29.83 o 
  -4   6  10      225.35      223.73     33.36 o 
  -3   6  10       19.26        2.12     64.28 o 
  -2   6  10      954.95      908.40     54.82 o 
  -1   6  10      869.49      824.63     52.83 o 
   0   6  10        7.13      -28.87     28.87 o 
   1   6  10      104.10      101.43     23.60 o 
   2   6  10      278.25      247.16     34.72 o 
   3   6  10      270.89      276.95     35.62 o 
   4   6  10      105.86      101.32     27.93 o 
   5   6  10     1257.20     1252.48     63.25 o 
   6   6  10       87.14       72.52     38.76 o 
   7   6  10       69.12       69.25     50.80 o 
   8   6  10        0.09       -8.08     59.55 o 
  -7   7  10       14.68       21.41     33.24 o 
  -6   7  10      742.82      718.10     47.14 o 
  -5   7  10        9.06       21.98     20.00 o 
  -4   7  10        0.53       24.01     26.27 o 
  -3   7  10      689.08      708.58     57.75 o 
  -2   7  10      564.07      567.86     42.99 o 
  -1   7  10        1.31       -3.42     36.68 o 
   0   7  10        0.52       10.72     43.65 o 
   1   7  10     1051.05     1052.28     46.59 o 
   2   7  10      170.52      136.31     31.45 o 
   3   7  10       17.68        7.74     27.92 o 
   4   7  10      438.13      415.51     55.43 o 
   5   7  10      375.40      395.29     46.03 o 
   6   7  10       11.59       29.53     62.09 o 
   7   7  10      113.99       84.79     68.03 o 
  -7   8  10      191.43      216.21     58.75 o 
  -6   8  10       36.33       52.20     28.39 o 
  -5   8  10        1.35       10.54     29.59 o 
  -4   8  10       52.94       52.88     29.81 o 
  -3   8  10      623.82      604.04     44.65 o 
  -2   8  10      172.89       88.18     34.42 o 
  -1   8  10       63.65       74.41     28.69 o 
   0   8  10      748.90      841.12     61.33 o 
   1   8  10      516.28      544.28     44.63 o 
   2   8  10      133.09      183.68     35.73 o 
   3   8  10      849.63      845.18     50.44 o 
   4   8  10      332.21      364.48     56.68 o 
   5   8  10       48.51       57.62     42.26 o 
   6   8  10      184.05      181.85     45.08 o 
   7   8  10      164.75      201.81     87.94 o 
  -7   9  10       10.11       33.80     33.26 o 
  -6   9  10       14.00       33.96     36.54 o 
  -5   9  10      290.83      259.22     51.66 o 
  -4   9  10       68.13       45.38     30.01 o 
  -3   9  10       56.55       56.41     37.05 o 
  -2   9  10      501.20      495.13     45.70 o 
  -1   9  10     1328.07     1279.59     51.58 o 
   0   9  10      703.45      724.46     63.08 o 
   1   9  10       42.69       71.25     27.64 o 
   2   9  10      276.05      268.40     28.01 o 
   3   9  10      265.39      250.00     39.99 o 
   4   9  10      100.93       99.57     46.33 o 
   5   9  10      155.82      203.40     44.26 o 
   6   9  10      249.01      225.35     51.71 o 
   7   9  10        0.62        5.29     49.76 o 
  -6  10  10      108.21      167.22     38.65 o 
  -5  10  10       88.65      134.92     25.05 o 
  -4  10  10       47.59       14.22     39.20 o 
  -3  10  10      297.38      344.20     40.35 o 
  -2  10  10     1858.57     1934.49     81.67 o 
  -1  10  10     1453.06     1413.88     66.97 o 
   0  10  10      436.75      500.76     37.51 o 
   1  10  10       24.78      -21.16     25.83 o 
   2  10  10      298.90      282.42     33.17 o 
   3  10  10       43.70       96.11     26.76 o 
   4  10  10       34.82       38.99     30.16 o 
   5  10  10       38.90       19.61     56.61 o 
   6  10  10       13.80      -23.64     62.09 o 
   7  10  10        3.29        7.75     48.15 o 
  -6  11  10       94.15      124.64     44.97 o 
  -5  11  10      111.95       77.75     30.58 o 
  -4  11  10       53.25       83.52     23.13 o 
  -3  11  10      390.73      383.79     88.67 o 
  -2  11  10      147.36      154.33     31.21 o 
  -1  11  10      381.82      378.55     30.45 o 
   0  11  10        6.98       27.65     15.18 o 
   1  11  10       81.86       79.81     21.01 o 
   2  11  10      158.87      121.82     28.41 o 
   3  11  10      349.24      379.45     46.64 o 
   4  11  10        3.81        2.47     50.40 o 
   5  11  10       94.15       73.55     49.82 o 
   6  11  10       38.64       -7.37     98.71 o 
  -5  12  10       45.68        3.34     59.02 o 
  -4  12  10       38.58       31.63     32.44 o 
  -3  12  10       41.36       49.53     32.26 o 
  -2  12  10      108.32      134.20     35.86 o 
  -1  12  10      242.25      265.20     27.57 o 
   0  12  10      277.41      309.02     32.34 o 
   1  12  10       23.64       14.75     33.18 o 
   2  12  10       54.25       75.79     28.54 o 
   3  12  10       36.12       40.26     27.02 o 
   4  12  10       66.52      -16.64     41.02 o 
   5  12  10       84.08       16.19     41.14 o 
   6  12  10      119.44      201.65     63.00 o 
  -5  13  10       10.74       35.20     35.94 o 
  -4  13  10        4.34       31.75     32.03 o 
  -3  13  10      164.39      150.02     49.74 o 
  -2  13  10      108.72      119.47     19.96 o 
  -1  13  10      144.33      144.61     24.63 o 
   0  13  10        6.44       -0.07     20.44 o 
   1  13  10        1.53      -13.24     38.08 o 
   2  13  10      414.40      464.38     35.58 o 
   3  13  10       27.20       21.92     34.18 o 
   4  13  10      143.03       90.71     47.00 o 
   5  13  10      105.14      120.96     43.30 o 
  -4  14  10      153.02       78.81     42.58 o 
  -3  14  10       95.63       26.80     41.22 o 
  -2  14  10       19.64       38.90     24.40 o 
  -1  14  10        2.90       10.76     24.15 o 
   0  14  10      255.31      270.14     23.00 o 
   1  14  10      350.70      388.16     34.60 o 
   2  14  10        8.99       21.93     26.23 o 
   3  14  10       43.62      -62.87    104.69 o 
   4  14  10      109.61      116.14     32.39 o 
  -3  15  10       50.23      104.95     61.45 o 
  -2  15  10        8.76       16.85     25.47 o 
  -1  15  10      276.78      279.39     29.82 o 
   0  15  10      217.71      213.95     25.95 o 
   1  15  10      220.79      256.61     29.49 o 
   2  15  10       11.62       24.23     30.33 o 
   3  15  10      134.68      203.71     49.05 o 
  -1  16  10       20.90      -19.49     50.62 o 
   0  16  10       90.16       50.66     25.35 o 
   1  16  10        4.30       32.55     36.54 o 
  -1 -10  11      127.74      112.84     45.97 o 
   0 -10  11      125.97      173.17     56.16 o 
   1 -10  11      137.29      210.77     79.01 o 
   2 -10  11        1.14      -31.62     64.13 o 
  -3  -9  11        0.04       -0.13    138.60 o 
  -2  -9  11      214.34      195.44     75.06 o 
  -1  -9  11       50.01       66.10     61.27 o 
   0  -9  11       72.02       72.23     80.35 o 
   1  -9  11        1.39       11.74     35.72 o 
   2  -9  11      198.21      137.66     46.67 o 
   3  -9  11        0.86        7.92     49.01 o 
  -4  -8  11        3.31       -9.16     60.16 o 
  -3  -8  11      177.21      185.76     54.40 o 
  -2  -8  11      157.37      158.20     46.04 o 
  -1  -8  11       84.73       48.06     33.23 o 
   0  -8  11      174.52      162.13     46.30 o 
   1  -8  11      589.55      553.40     48.18 o 
   2  -8  11      242.37      242.27     44.11 o 
   3  -8  11       74.68       86.54     45.15 o 
   4  -8  11       38.44       46.39     43.88 o 
  -5  -7  11      223.67      252.41     53.81 o 
  -4  -7  11      107.03       61.82     46.86 o 
  -3  -7  11      116.03      137.95     51.04 o 
  -2  -7  11      234.03      231.92     66.16 o 
  -1  -7  11      268.59      264.34     32.49 o 
   0  -7  11      770.74      730.96     50.37 o 
   1  -7  11      443.99      404.17     40.59 o 
   2  -7  11       11.28      -25.87     40.41 o 
   3  -7  11      193.88      191.88     33.78 o 
   4  -7  11      251.86      251.69     50.75 o 
   5  -7  11        3.14       71.79     80.64 o 
  -5  -6  11        4.39        3.15     38.87 o 
  -4  -6  11      362.57      418.24     37.83 o 
  -3  -6  11       22.77       55.75     37.96 o 
  -2  -6  11      226.89      228.42     34.57 o 
  -1  -6  11     1026.09     1083.57     52.27 o 
   0  -6  11       90.43      171.51     36.51 o 
   1  -6  11       52.41       54.33     28.76 o 
   2  -6  11      676.77      726.22    135.17 o 
   3  -6  11       13.19       28.93     32.82 o 
   4  -6  11       55.97       46.70     25.10 o 
   5  -6  11       27.37       41.12     33.94 o 
   6  -6  11        9.80       52.89     34.99 o 
  -6  -5  11       95.56      110.28     80.33 o 
  -5  -5  11      134.63      138.09     43.35 o 
  -4  -5  11        1.58      -26.28     56.39 o 
  -3  -5  11      225.29      214.28     45.08 o 
  -2  -5  11      167.83      132.31     47.99 o 
  -1  -5  11      179.97      154.04     25.33 o 
   0  -5  11       20.74       -9.89     27.94 o 
   1  -5  11      809.23      871.22     65.31 o 
   2  -5  11      156.11      189.73     36.61 o 
   3  -5  11      469.84      398.17     43.04 o 
   4  -5  11       53.73       45.40     31.82 o 
   5  -5  11      113.28       92.54     42.23 o 
   6  -5  11       36.33       -0.89     36.19 o 
  -6  -4  11      258.85      196.34     58.83 o 
  -5  -4  11       18.43       -1.78     44.73 o 
  -4  -4  11        1.95      -36.02     36.02 o 
  -3  -4  11      126.03      144.35     35.30 o 
  -2  -4  11       48.15       24.75     29.97 o 
  -1  -4  11       45.55       53.07     31.92 o 
   0  -4  11      324.68      345.46     35.64 o 
   1  -4  11      189.19      159.67     49.83 o 
   2  -4  11       86.13       72.54     43.35 o 
   3  -4  11      193.65      206.46     25.84 o 
   4  -4  11       82.33      120.53     22.86 o 
   5  -4  11      196.13      202.10     34.27 o 
   6  -4  11       98.35       59.02     45.00 o 
  -6  -3  11      162.50      208.56     40.53 o 
  -5  -3  11       66.57       88.62     40.49 o 
  -4  -3  11       79.57       13.10     42.88 o 
  -3  -3  11      264.00      225.25     60.24 o 
  -2  -3  11      580.05      617.15     61.81 o 
  -1  -3  11      635.95      646.36     42.92 o 
   0  -3  11      142.60      164.71     30.72 o 
   1  -3  11       32.21       -8.67     29.69 o 
   2  -3  11      504.47      535.00     41.64 o 
   3  -3  11      273.02      280.45     28.21 o 
   4  -3  11      257.64      209.75     36.67 o 
   5  -3  11      100.29       55.46     84.15 o 
   6  -3  11       83.59      109.93     36.79 o 
   7  -3  11        0.49      -20.70     46.48 o 
  -7  -2  11       10.63       51.18     42.02 o 
  -6  -2  11       12.79       97.74     51.28 o 
  -5  -2  11      155.04       50.92     37.27 o 
  -4  -2  11      107.14       92.90     39.13 o 
  -3  -2  11     1014.13     1004.64     47.77 o 
  -2  -2  11      821.34      732.65     40.47 o 
  -1  -2  11      117.50      107.57     21.23 o 
   0  -2  11      107.75      107.52     27.95 o 
   1  -2  11      829.22      871.17     38.55 o 
   2  -2  11      177.36      151.92     29.55 o 
   3  -2  11       30.58       62.15     20.48 o 
   4  -2  11      265.15      285.39     31.22 o 
   5  -2  11        3.74       25.42     36.65 o 
   6  -2  11      251.52      281.22     45.09 o 
   7  -2  11       27.19       35.42     48.21 o 
  -7  -1  11      158.75      165.59     52.57 o 
  -6  -1  11        0.80       31.24     31.76 o 
  -5  -1  11        0.94       -0.84     60.03 o 
  -4  -1  11      262.82      231.82     38.69 o 
  -3  -1  11       92.93       87.36     25.68 o 
  -2  -1  11        5.11       21.04     34.86 o 
  -1  -1  11     1504.78     1577.95     69.39 o 
   0  -1  11     2355.95     2451.18     84.07 o 
   1  -1  11       81.80       39.95     35.47 o 
   2  -1  11      149.02       99.81     29.44 o 
   3  -1  11      290.19      269.83     43.39 o 
   4  -1  11      304.20      326.99     46.25 o 
   5  -1  11       19.34        0.29     48.18 o 
   6  -1  11       23.39       17.17     32.91 o 
   7  -1  11      315.04      285.47     46.28 o 
  -7   0  11        2.16       -1.61     72.21 o 
  -6   0  11       89.88      100.92     30.56 o 
  -5   0  11       14.13        8.14     39.01 o 
  -4   0  11      813.08      786.15     58.57 o 
  -3   0  11        5.79        5.36     26.20 o 
  -2   0  11     2100.82     2099.42     72.71 o 
  -1   0  11     2334.72     2226.60     87.62 o 
   0   0  11      594.93      560.52     31.18 o 
   1   0  11       15.70       13.98     25.13 o 
   2   0  11      711.75      671.04     34.02 o 
   3   0  11      740.79      721.45     46.98 o 
   4   0  11        9.99      -33.68     50.89 o 
   5   0  11      464.64      525.92     69.41 o 
   6   0  11       32.48       75.00     32.51 o 
   7   0  11      271.14      268.46     76.31 o 
  -7   1  11        0.10       25.18     33.86 o 
  -6   1  11      245.03      276.63     45.67 o 
  -5   1  11      146.84      158.90     30.47 o 
  -4   1  11      424.35      438.10     33.27 o 
  -3   1  11      706.34      720.91     39.80 o 
  -2   1  11      689.95      691.78     50.16 o 
  -1   1  11      182.44      187.45     27.07 o 
   0   1  11      486.08      509.91     32.12 o 
   1   1  11      934.24      965.32     65.89 o 
   2   1  11      138.63      157.41     20.81 o 
   3   1  11      121.33      141.74     38.48 o 
   4   1  11       25.12       69.52     49.16 o 
   5   1  11      320.01      348.46     42.06 o 
   6   1  11        2.75       28.56     54.24 o 
   7   1  11        4.03      -72.30    167.45 o 
  -7   2  11       24.51       24.90     51.82 o 
  -6   2  11       86.49       88.37     24.39 o 
  -5   2  11        2.03        8.50     20.14 o 
  -4   2  11        2.15        9.89     32.76 o 
  -3   2  11      167.92      208.86     27.80 o 
  -2   2  11       93.05       74.81     19.59 o 
  -1   2  11      149.13      135.06     20.85 o 
   0   2  11      860.95      911.19     69.76 o 
   1   2  11      112.60      135.18     51.85 o 
   2   2  11        2.97        6.03     24.42 o 
   3   2  11      578.53      544.37     32.92 o 
   4   2  11      780.80      818.57     40.57 o 
   5   2  11      142.35       93.83     44.17 o 
   6   2  11       32.55       17.58     31.71 o 
   7   2  11      142.39      114.51     37.48 o 
   8   2  11       16.67        7.18     49.81 o 
  -7   3  11       76.47       70.33     38.01 o 
  -6   3  11        1.06       16.78     32.11 o 
  -5   3  11       28.15       21.37     35.58 o 
  -4   3  11      389.05      438.33     81.41 o 
  -3   3  11       59.80       58.44     31.95 o 
  -2   3  11        2.57        2.63     18.94 o 
  -1   3  11      520.99      504.62     31.56 o 
   0   3  11       70.16      107.37     21.62 o 
   1   3  11       11.35       24.16     33.66 o 
   2   3  11     1148.37     1176.85     46.59 o 
   3   3  11      657.03      671.75     66.61 o 
   4   3  11        8.85       28.60     20.53 o 
   5   3  11       11.53       27.69     46.01 o 
   6   3  11      400.74      451.70     84.38 o 
   7   3  11        2.08       14.60     43.61 o 
   8   3  11        0.05       17.07     72.89 o 
  -7   4  11        3.98      -16.56     74.79 o 
  -6   4  11       45.45       62.67     73.98 o 
  -5   4  11       26.41       55.13     34.18 o 
  -4   4  11       14.83       22.32     22.88 o 
  -3   4  11        3.14       21.58     38.80 o 
  -2   4  11      236.85      215.83     22.14 o 
  -1   4  11     1257.32     1298.44     51.07 o 
   0   4  11      102.78       95.74     32.00 o 
   1   4  11      864.00      852.56     35.60 o 
   2   4  11     1387.42     1411.07     52.34 o 
   3   4  11        8.45      -21.86     28.64 o 
   4   4  11      184.06      218.82     37.12 o 
   5   4  11        2.30       -2.06     35.13 o 
   6   4  11       10.76      -56.56     56.56 o 
   7   4  11        0.14       14.30     47.94 o 
  -7   5  11       53.73       88.46     78.00 o 
  -6   5  11       80.74      104.45     45.64 o 
  -5   5  11        9.32      -23.65     46.95 o 
  -4   5  11        5.80       23.38     44.07 o 
  -3   5  11      860.32      869.86     57.28 o 
  -2   5  11      171.92      167.02     41.23 o 
  -1   5  11      149.32      128.48     19.64 o 
   0   5  11        9.69       16.14     20.10 o 
   1   5  11      382.45      356.68     38.25 o 
   2   5  11        1.10       -6.15     21.21 o 
   3   5  11      268.74      330.97     34.72 o 
   4   5  11       13.72       17.95     41.67 o 
   5   5  11      380.60      364.22     37.54 o 
   6   5  11       18.44        1.29     43.45 o 
   7   5  11      115.58       96.81     43.27 o 
  -7   6  11       36.76       28.72     54.80 o 
  -6   6  11        5.98       48.56     35.32 o 
  -5   6  11      126.01       95.13     22.69 o 
  -4   6  11       56.61       86.62     31.58 o 
  -3   6  11      137.32      145.08     53.95 o 
  -2   6  11      322.60      314.66     36.99 o 
  -1   6  11      228.49      252.55     39.33 o 
   0   6  11      776.53      763.99     69.51 o 
   1   6  11       73.21       51.80     40.53 o 
   2   6  11     1799.93     1876.95     67.49 o 
   3   6  11      188.58      169.43     29.15 o 
   4   6  11      182.58      161.06     62.97 o 
   5   6  11       25.88       22.99     56.44 o 
   6   6  11      158.75      237.46     62.15 o 
   7   6  11       15.12       -2.55     86.01 o 
  -7   7  11        0.19       -5.40     82.93 o 
  -6   7  11      374.85      344.05     78.21 o 
  -5   7  11      188.14      150.07     57.67 o 
  -4   7  11       10.64        9.12     28.66 o 
  -3   7  11      464.93      424.07     42.13 o 
  -2   7  11      711.17      755.25     69.87 o 
  -1   7  11      245.26      253.98     27.50 o 
   0   7  11        4.25       20.93     24.91 o 
   1   7  11        5.87      -11.97     33.95 o 
   2   7  11      798.67      839.02     44.39 o 
   3   7  11        1.42       30.72     50.36 o 
   4   7  11        1.06       13.44     36.64 o 
   5   7  11      345.99      333.29     46.25 o 
   6   7  11        1.36       -0.11     41.91 o 
   7   7  11       67.12       15.57     50.66 o 
  -7   8  11      117.70      149.10     35.87 o 
  -6   8  11       33.90       35.77     51.47 o 
  -5   8  11       24.12       48.20     29.77 o 
  -4   8  11      226.73      219.29     36.73 o 
  -3   8  11       79.32      103.81     34.49 o 
  -2   8  11       52.14       37.42     34.06 o 
  -1   8  11        7.75       -1.11     21.11 o 
   0   8  11      273.87      282.42     33.15 o 
   1   8  11     1079.67     1136.57     77.68 o 
   2   8  11       48.69       -9.37    103.24 o 
   3   8  11      348.07      382.55     35.26 o 
   4   8  11      140.26      187.33     43.10 o 
   5   8  11        4.41       26.53     59.39 o 
   6   8  11      341.23      412.65     51.23 o 
   7   8  11      161.63       78.91     91.85 o 
  -6   9  11        9.36       42.59     37.25 o 
  -5   9  11       66.44       18.86     61.95 o 
  -4   9  11      314.76      251.43     38.37 o 
  -3   9  11       78.82       27.67     66.08 o 
  -2   9  11        4.89       41.24     35.52 o 
  -1   9  11     1406.05     1462.23     71.21 o 
   0   9  11      805.43      765.27     40.79 o 
   1   9  11      169.56      162.40     38.75 o 
   2   9  11      141.98      168.43     31.60 o 
   3   9  11      426.99      398.05     39.43 o 
   4   9  11       17.48       51.13     78.61 o 
   5   9  11      256.56      262.85     47.47 o 
   6   9  11      156.37      145.12     53.36 o 
   7   9  11       49.26      161.31     73.43 o 
  -6  10  11        7.22      -39.14     48.24 o 
  -5  10  11      143.11      138.46     35.94 o 
  -4  10  11      143.22      140.78     34.52 o 
  -3  10  11      276.80      322.76     54.65 o 
  -2  10  11      236.90      238.55     43.79 o 
  -1  10  11       25.04       16.82     27.06 o 
   0  10  11       30.12       39.72     28.00 o 
   1  10  11      701.72      756.27     34.40 o 
   2  10  11      631.63      657.17     50.36 o 
   3  10  11      424.21      447.10     35.01 o 
   4  10  11       11.54       39.17     40.41 o 
   5  10  11       84.69       92.72     98.29 o 
   6  10  11      120.83       92.46     55.65 o 
  -5  11  11        2.93      -20.13     34.47 o 
  -4  11  11       10.22       -6.19     69.85 o 
  -3  11  11      255.46      284.96     41.59 o 
  -2  11  11      225.63      267.44     39.40 o 
  -1  11  11       49.54       49.37     52.66 o 
   0  11  11      573.30      572.50     45.90 o 
   1  11  11     1691.32     1776.93     57.03 o 
   2  11  11      228.10      282.35     31.75 o 
   3  11  11      188.14      176.79     51.01 o 
   4  11  11       27.24       34.51     67.83 o 
   5  11  11       57.86       16.33     67.37 o 
   6  11  11       14.73       41.69     42.85 o 
  -5  12  11        0.89       17.76     27.62 o 
  -4  12  11      304.97      278.68     30.78 o 
  -3  12  11      358.14      290.68     44.05 o 
  -2  12  11       33.32       41.20     27.21 o 
  -1  12  11      104.58       64.00     27.50 o 
   0  12  11      212.41      216.05     39.28 o 
   1  12  11      325.78      314.74     35.78 o 
   2  12  11       11.08       20.95     37.78 o 
   3  12  11       23.60        8.43     32.78 o 
   4  12  11      310.29      279.87     91.10 o 
   5  12  11       58.46       78.07     39.20 o 
  -4  13  11        8.22       16.26     37.23 o 
  -3  13  11        9.43       18.07     27.58 o 
  -2  13  11       42.58       45.28     20.44 o 
  -1  13  11      152.96      132.92     51.05 o 
   0  13  11       23.52       21.06     19.44 o 
   1  13  11       14.17      -12.93     35.73 o 
   2  13  11      390.87      365.62     33.45 o 
   3  13  11       20.36       24.53     48.55 o 
   4  13  11       17.47        5.94     37.64 o 
   5  13  11       87.50       74.28     43.08 o 
  -3  14  11       69.21       93.16     57.12 o 
  -2  14  11       41.34       73.48     32.83 o 
  -1  14  11        2.80      -44.48     58.90 o 
   0  14  11       14.75        3.55     32.98 o 
   1  14  11      293.81      309.78     32.96 o 
   2  14  11       43.32       78.61     37.74 o 
   3  14  11        0.36      -46.34     46.34 o 
   4  14  11      128.66       10.19     57.23 o 
  -2  15  11       22.47        0.82     38.92 o 
  -1  15  11      128.18      114.43     32.07 o 
   0  15  11      346.11      336.84     28.40 o 
   1  15  11      185.37      215.71     32.66 o 
   2  15  11       51.49       67.93     39.52 o 
   3  15  11       61.22       83.38     59.30 o 
  -2  -9  12       69.19       77.95     43.76 o 
  -1  -9  12      313.71      254.14     60.44 o 
   0  -9  12       43.82       76.52    164.80 o 
   1  -9  12        6.43      -14.33     71.25 o 
   2  -9  12       65.68       86.85     50.81 o 
  -3  -8  12      227.30      206.93     57.80 o 
  -2  -8  12      383.06      369.16     40.95 o 
  -1  -8  12       35.10       15.78     50.87 o 
   0  -8  12        6.13       16.12     41.87 o 
   1  -8  12      103.75      119.87     50.60 o 
   2  -8  12       46.58       28.21     37.51 o 
   3  -8  12        2.05      -15.56     57.50 o 
  -4  -7  12       93.13       63.07     60.14 o 
  -3  -7  12       85.50       74.38     44.94 o 
  -2  -7  12       19.02       27.63     36.03 o 
  -1  -7  12        1.33      -25.65     49.17 o 
   0  -7  12      348.21      285.34     45.56 o 
   1  -7  12       81.59      115.07     32.86 o 
   2  -7  12       46.96       79.09    123.11 o 
   3  -7  12      262.22      282.81     51.42 o 
   4  -7  12      504.45      511.44     69.14 o 
  -5  -6  12        7.93       41.50     49.63 o 
  -4  -6  12      290.93      212.37     58.46 o 
  -3  -6  12       17.54        3.06     45.91 o 
  -2  -6  12      409.25      469.89     44.76 o 
  -1  -6  12      375.89      350.68     48.14 o 
   0  -6  12       32.54       58.80     38.92 o 
   1  -6  12      219.72      198.24     64.41 o 
   2  -6  12     1018.38      975.83     58.16 o 
   3  -6  12      248.67      245.93     41.12 o 
   4  -6  12       85.71       70.15     55.41 o 
   5  -6  12       61.14       37.56     42.40 o 
  -5  -5  12       72.39       63.24     63.85 o 
  -4  -5  12       26.89       24.89     29.47 o 
  -3  -5  12      199.70      265.26     42.38 o 
  -2  -5  12       88.79       94.33     29.83 o 
  -1  -5  12       72.14       38.55     33.39 o 
   0  -5  12      105.16       77.40     29.08 o 
   1  -5  12      799.48      840.87     49.65 o 
   2  -5  12       44.85       43.10     31.73 o 
   3  -5  12      242.11      155.96     38.57 o 
   4  -5  12        5.72       15.38     60.93 o 
   5  -5  12       62.69       40.78     43.24 o 
  -6  -4  12       53.03       61.83    131.86 o 
  -5  -4  12      194.55      137.09     37.46 o 
  -4  -4  12      129.71       44.51     42.84 o 
  -3  -4  12      122.08      121.01     33.51 o 
  -2  -4  12       24.28       20.73     29.11 o 
  -1  -4  12      112.26      152.68     30.46 o 
   0  -4  12      320.60      299.55     40.28 o 
   1  -4  12      252.53      292.91     31.71 o 
   2  -4  12       43.34       27.25     30.99 o 
   3  -4  12       38.29       78.83     29.73 o 
   4  -4  12      303.75      277.59     35.47 o 
   5  -4  12       47.90       18.52     44.75 o 
   6  -4  12       23.67        7.13     34.89 o 
  -6  -3  12       47.09      106.23     68.14 o 
  -5  -3  12       68.09      131.36     33.28 o 
  -4  -3  12      521.04      571.36     42.86 o 
  -3  -3  12       55.89      100.35     28.64 o 
  -2  -3  12        0.99       10.52     31.93 o 
  -1  -3  12      158.28      118.67     33.47 o 
   0  -3  12       29.15       41.28     29.97 o 
   1  -3  12       19.53       52.16     23.87 o 
   2  -3  12      108.28      132.21     35.53 o 
   3  -3  12      181.30      178.92     29.76 o 
   4  -3  12        7.94        2.58     27.74 o 
   5  -3  12       25.87       10.23     34.52 o 
   6  -3  12        9.04       18.19     55.72 o 
  -6  -2  12        1.55       30.58     39.96 o 
  -5  -2  12      271.20      181.21     50.83 o 
  -4  -2  12      225.67      137.47     77.83 o 
  -3  -2  12       19.44        2.75     34.39 o 
  -2  -2  12      319.11      267.74     54.09 o 
  -1  -2  12        4.92       29.46     46.44 o 
   0  -2  12      313.01      318.32     41.49 o 
   1  -2  12      252.19      280.78     38.93 o 
   2  -2  12      244.81      244.37     56.91 o 
   3  -2  12       11.47        0.50     24.53 o 
   4  -2  12      124.50      145.94     29.30 o 
   5  -2  12       40.73        3.26     78.34 o 
   6  -2  12       92.12       55.47     37.16 o 
   7  -2  12        4.21      -30.49     55.07 o 
  -6  -1  12       44.71       42.10     33.10 o 
  -5  -1  12        3.03      -35.54     71.65 o 
  -4  -1  12       51.11        5.65     26.51 o 
  -3  -1  12       94.00       79.10     31.15 o 
  -2  -1  12        1.81      -12.08     32.03 o 
  -1  -1  12     1245.39     1262.06     58.64 o 
   0  -1  12     1509.25     1612.41     72.61 o 
   1  -1  12      260.74      261.63     28.17 o 
   2  -1  12       12.87       -5.18     57.15 o 
   3  -1  12      620.38      589.76     49.40 o 
   4  -1  12      511.81      537.99     39.57 o 
   5  -1  12       34.81       33.07     44.84 o 
   6  -1  12        0.26      -19.05     54.71 o 
   7  -1  12       69.87      119.73     59.62 o 
  -7   0  12       87.20       49.93     46.18 o 
  -6   0  12      166.99      108.00     32.51 o 
  -5   0  12       82.18      131.10     73.78 o 
  -4   0  12       56.24       69.79     24.28 o 
  -3   0  12       17.69       40.38     29.72 o 
  -2   0  12      434.50      398.38     36.18 o 
  -1   0  12      800.78      810.11     37.41 o 
   0   0  12      588.44      576.25     31.32 o 
   1   0  12      311.84      346.72     32.08 o 
   2   0  12     1049.44     1052.64     48.02 o 
   3   0  12      804.75      732.45     76.88 o 
   4   0  12       43.26        4.65     32.54 o 
   5   0  12        6.83       56.84     33.29 o 
   6   0  12       61.50      108.06     56.82 o 
   7   0  12      112.25      101.16     50.97 o 
  -7   1  12       46.01       43.26     40.45 o 
  -6   1  12      122.04      105.84     34.38 o 
  -5   1  12      379.16      391.38     34.01 o 
  -4   1  12       92.11       57.82     57.51 o 
  -3   1  12       79.22       79.18     22.38 o 
  -2   1  12     1335.83     1389.80     54.66 o 
  -1   1  12      384.91      402.07     46.91 o 
   0   1  12      593.68      585.70     32.77 o 
   1   1  12     1472.54     1549.35     58.44 o 
   2   1  12      114.06      116.60     33.78 o 
   3   1  12       61.94       60.95     31.40 o 
   4   1  12       47.08       44.16     32.28 o 
   5   1  12      498.21      498.30     43.96 o 
   6   1  12       52.75        6.96     49.08 o 
   7   1  12       15.67       24.98     42.65 o 
  -7   2  12       81.23      100.42     38.19 o 
  -6   2  12      312.87      316.43     33.73 o 
  -5   2  12      127.92       97.10     42.91 o 
  -4   2  12      241.00      353.93     76.49 o 
  -3   2  12        2.55       61.62     88.24 o 
  -2   2  12     1023.16     1040.67     41.60 o 
  -1   2  12      118.75      137.00     25.53 o 
   0   2  12     1027.15     1074.10     42.62 o 
   1   2  12      125.27       94.84     25.98 o 
   2   2  12      222.08      232.24     26.06 o 
   3   2  12      632.56      647.31     39.82 o 
   4   2  12      323.46      312.74     31.95 o 
   5   2  12        5.83        6.86     48.59 o 
   6   2  12       28.26       77.00     34.08 o 
   7   2  12      153.20      208.47     54.81 o 
  -7   3  12      148.44      164.62     45.01 o 
  -6   3  12       88.24      132.72     38.65 o 
  -5   3  12       53.12       90.79     39.89 o 
  -4   3  12      195.87      203.30     33.07 o 
  -3   3  12      256.64      231.57     47.88 o 
  -2   3  12      516.18      463.81     36.28 o 
  -1   3  12     1187.78     1201.55     52.97 o 
   0   3  12      167.45      180.65     25.78 o 
   1   3  12        6.87       -6.31     38.85 o 
   2   3  12      587.06      533.37     42.55 o 
   3   3  12      392.77      445.50     56.30 o 
   4   3  12       68.74       80.63     25.39 o 
   5   3  12      344.12      325.20     46.44 o 
   6   3  12      137.15      167.54     37.37 o 
   7   3  12       50.10      130.12     43.68 o 
  -7   4  12        1.95       31.70     40.99 o 
  -6   4  12      103.78      117.08     41.97 o 
  -5   4  12       45.39        5.47    116.13 o 
  -4   4  12      134.08      140.26     67.94 o 
  -3   4  12      127.55       84.01     56.43 o 
  -2   4  12       24.39       21.43     27.24 o 
  -1   4  12      878.08      863.42     44.54 o 
   0   4  12       95.49       67.91     29.41 o 
   1   4  12      225.83      194.48     23.21 o 
   2   4  12      400.06      394.16     29.14 o 
   3   4  12      245.42      251.85     31.65 o 
   4   4  12      161.77      195.94     35.23 o 
   5   4  12       16.10       50.04     38.71 o 
   6   4  12      262.16      244.81     50.99 o 
   7   4  12        5.95       38.34     54.50 o 
  -7   5  12       86.78       88.50     49.12 o 
  -6   5  12      116.35       89.65     36.52 o 
  -5   5  12       98.59       41.35     86.59 o 
  -4   5  12       19.18       27.85     29.94 o 
  -3   5  12       40.42       17.33     27.63 o 
  -2   5  12     1202.28     1202.96     65.83 o 
  -1   5  12       40.46       -3.13     28.69 o 
   0   5  12        7.25        4.28     30.89 o 
   1   5  12     1126.10     1135.51     40.80 o 
   2   5  12      201.92      213.00     29.22 o 
   3   5  12      148.92      139.49     30.91 o 
   4   5  12      426.75      448.42     39.44 o 
   5   5  12      183.28      121.42     76.09 o 
   6   5  12       83.85       77.20     38.95 o 
   7   5  12       51.01      -31.98    109.59 o 
  -7   6  12       56.68       50.30     42.10 o 
  -6   6  12       81.53       87.15     34.10 o 
  -5   6  12       69.81      133.55     75.48 o 
  -4   6  12       24.20      -12.25     28.04 o 
  -3   6  12     1128.77     1133.88     63.20 o 
  -2   6  12     1501.03     1370.14     71.95 o 
  -1   6  12       64.65       54.56     24.13 o 
   0   6  12       49.33       67.18     30.43 o 
   1   6  12       61.15       63.65     27.61 o 
   2   6  12      305.19      289.69     27.26 o 
   3   6  12      193.34      173.81     24.39 o 
   4   6  12      193.43      164.90     27.58 o 
   5   6  12        5.48       85.95     43.22 o 
   6   6  12       26.77      163.62     68.53 o 
   7   6  12       42.56      -89.17     89.17 o 
  -6   7  12       81.18       65.45     33.92 o 
  -5   7  12      101.77       84.10     42.20 o 
  -4   7  12        1.68       -9.97     31.31 o 
  -3   7  12      376.41      410.62     46.93 o 
  -2   7  12        9.57       24.84     36.72 o 
  -1   7  12      201.46      235.11     41.21 o 
   0   7  12       11.59      -41.06     51.59 o 
   1   7  12       23.64       31.49     54.40 o 
   2   7  12     1388.98     1375.24     56.86 o 
   3   7  12      451.99      533.41     46.25 o 
   4   7  12        1.03      -22.35     37.11 o 
   5   7  12      383.26      392.55     49.76 o 
   6   7  12      131.16      190.49     57.85 o 
   7   7  12        0.08      -34.03     75.83 o 
  -6   8  12       74.82       27.16     72.98 o 
  -5   8  12       32.13       56.12     42.06 o 
  -4   8  12      311.15      261.34     54.84 o 
  -3   8  12      460.21      518.24     52.14 o 
  -2   8  12      582.77      566.70     49.56 o 
  -1   8  12      204.32      217.17     29.14 o 
   0   8  12      115.70      166.08     41.94 o 
   1   8  12      687.50      661.88     40.58 o 
   2   8  12        0.43       37.41     50.15 o 
   3   8  12       29.65       98.85     41.54 o 
   4   8  12      438.56      465.78    114.86 o 
   5   8  12       19.50       21.19     42.44 o 
   6   8  12       94.90       59.00     53.05 o 
   7   8  12       23.51      -23.87     89.72 o 
  -6   9  12        6.39      -41.47    135.28 o 
  -5   9  12       34.27       52.68     41.92 o 
  -4   9  12      212.04      202.17     38.45 o 
  -3   9  12       58.53      -28.05     47.09 o 
  -2   9  12      194.70      157.56     42.65 o 
  -1   9  12        1.99      -17.00     41.70 o 
   0   9  12       94.78       78.92     28.28 o 
   1   9  12      210.93      211.75     63.70 o 
   2   9  12       20.79       42.21     37.45 o 
   3   9  12      312.09      371.35     39.75 o 
   4   9  12      100.79       74.79     38.33 o 
   5   9  12      124.93       77.94     58.95 o 
   6   9  12       60.92       70.28     52.72 o 
  -6  10  12        0.47      -30.04     60.38 o 
  -5  10  12       88.34       72.54     30.39 o 
  -4  10  12       10.56       25.24     39.76 o 
  -3  10  12      137.55      155.47     38.40 o 
  -2  10  12      197.12      182.72     67.06 o 
  -1  10  12      112.82      108.43     27.34 o 
   0  10  12       50.29       49.06     88.48 o 
   1  10  12      538.04      536.65     51.85 o 
   2  10  12      805.16      851.96     40.13 o 
   3  10  12      101.72      131.85     41.77 o 
   4  10  12       75.72      104.72     49.52 o 
   5  10  12      251.86      199.10     50.02 o 
   6  10  12       80.03       66.73     50.41 o 
  -5  11  12       25.84        6.77     44.69 o 
  -4  11  12       36.27       57.39     35.99 o 
  -3  11  12      156.47      177.94     40.86 o 
  -2  11  12      458.72      500.33     51.33 o 
  -1  11  12       51.46       55.58     29.29 o 
   0  11  12      263.67      261.88     68.85 o 
   1  11  12      431.13      489.06     44.56 o 
   2  11  12        2.84       26.01     25.25 o 
   3  11  12        1.43        7.17     32.46 o 
   4  11  12       99.40       80.70     64.06 o 
   5  11  12      260.50      247.10     48.56 o 
  -5  12  12        0.19       51.80     33.29 o 
  -4  12  12       18.90       30.77     28.71 o 
  -3  12  12      129.94      157.10     45.47 o 
  -2  12  12        1.17       28.59     77.10 o 
  -1  12  12      239.44      329.75    116.98 o 
   0  12  12      141.56      127.37     31.46 o 
   1  12  12       19.41      -19.62     37.54 o 
   2  12  12       57.08       65.01     25.10 o 
   3  12  12      558.54      558.81     48.55 o 
   4  12  12      154.22      139.06     41.20 o 
   5  12  12       49.58       16.28     56.49 o 
  -4  13  12       67.82       45.19     48.88 o 
  -3  13  12       22.81       65.68     97.44 o 
  -2  13  12      107.01      109.31     32.66 o 
  -1  13  12      194.63      226.66     30.10 o 
   0  13  12       15.99       43.81     29.56 o 
   1  13  12      182.44      212.47     32.91 o 
   2  13  12       67.02       73.96     35.40 o 
   3  13  12      685.09      618.03     43.25 o 
   4  13  12       76.58       39.75     49.53 o 
  -3  14  12        9.99      -38.80     57.60 o 
  -2  14  12       77.69       74.60     30.07 o 
  -1  14  12      111.52      115.31     30.09 o 
   0  14  12       11.29      -34.25     34.25 o 
   1  14  12      393.30      395.53     45.16 o 
   2  14  12      117.32      134.51     34.06 o 
   3  14  12        0.60      -31.13     58.63 o 
  -1  15  12       18.53       43.98     29.58 o 
   0  15  12      179.26      216.37     34.15 o 
   1  15  12       97.62       68.79     28.15 o 
   2  15  12       50.86       68.97     38.25 o 
  -2  -8  13      269.41      319.00     53.88 o 
  -1  -8  13       23.92      -49.87     64.18 o 
   0  -8  13        2.99       14.94     47.62 o 
   1  -8  13       98.03       63.75     55.18 o 
   2  -8  13      160.50       15.99    105.95 o 
  -3  -7  13      220.44      248.88     84.88 o 
  -2  -7  13        1.45       19.16     33.47 o 
  -1  -7  13       99.11      145.90     54.12 o 
   0  -7  13      173.17      212.87     65.53 o 
   1  -7  13       46.39       14.98     56.44 o 
   2  -7  13        5.45       50.09     39.59 o 
   3  -7  13      201.30      129.06     41.42 o 
  -4  -6  13       70.08      117.42     42.71 o 
  -3  -6  13       15.68      -13.92     43.67 o 
  -2  -6  13      246.84      248.82     53.71 o 
  -1  -6  13       60.19       60.68     42.09 o 
   0  -6  13      217.91      220.78     48.04 o 
   1  -6  13        3.11      -11.75     49.62 o 
   2  -6  13      350.28      343.97     46.98 o 
   3  -6  13      259.88      212.12     49.08 o 
   4  -6  13        0.25       -2.37     42.97 o 
  -4  -5  13       84.22       76.65     44.31 o 
  -3  -5  13        3.82       77.86     82.82 o 
  -2  -5  13      355.37      403.16     51.50 o 
  -1  -5  13      142.17      172.55     37.94 o 
   0  -5  13      149.78      166.85     50.59 o 
   1  -5  13      625.17      581.02     63.92 o 
   2  -5  13       30.09       54.44     31.76 o 
   3  -5  13       18.63       57.31     32.83 o 
   4  -5  13      214.53      210.24     36.69 o 
   5  -5  13      173.68      170.32     37.87 o 
  -5  -4  13      229.55      114.00     44.60 o 
  -4  -4  13       58.60       51.57     39.14 o 
  -3  -4  13       48.61       71.71     59.14 o 
  -2  -4  13       90.22        7.65     34.85 o 
  -1  -4  13      152.24      165.51     43.22 o 
   0  -4  13      231.51      284.06     61.12 o 
   1  -4  13       16.10       12.20     33.91 o 
   2  -4  13       12.25       33.76     38.56 o 
   3  -4  13      146.45      188.25     48.23 o 
   4  -4  13      606.69      620.17     53.04 o 
   5  -4  13      112.66      106.28     63.28 o 
  -5  -3  13       23.80       19.94     48.84 o 
  -4  -3  13      190.82      151.88     35.22 o 
  -3  -3  13       91.31      150.80     46.81 o 
  -2  -3  13        0.77        7.29     41.18 o 
  -1  -3  13      222.10      261.44     48.43 o 
   0  -3  13      245.74      262.80     30.33 o 
   1  -3  13        6.48      -53.07     53.11 o 
   2  -3  13      124.06      103.04     34.49 o 
   3  -3  13      169.51      157.73     30.92 o 
   4  -3  13      178.44      201.27     52.08 o 
   5  -3  13        7.89       44.47     29.03 o 
   6  -3  13       21.52      -50.79     50.79 o 
  -6  -2  13       67.62       95.13     93.39 o 
  -5  -2  13       21.58       24.59     32.59 o 
  -4  -2  13      148.80      137.21     50.90 o 
  -3  -2  13        1.91      -17.88     32.06 o 
  -2  -2  13       47.92       85.45     36.05 o 
  -1  -2  13      547.56      571.53     44.82 o 
   0  -2  13        2.04      -15.12     37.19 o 
   1  -2  13        8.08       16.00     24.49 o 
   2  -2  13      173.39      224.25     27.73 o 
   3  -2  13      108.20      139.88     31.25 o 
   4  -2  13       18.38       60.51     33.41 o 
   5  -2  13       24.88       41.04     37.77 o 
   6  -2  13       14.41       26.58     60.10 o 
  -6  -1  13       22.51       -6.58     77.30 o 
  -5  -1  13       50.15       40.03     37.52 o 
  -4  -1  13        5.33       16.22     27.92 o 
  -3  -1  13      141.64      165.47     38.02 o 
  -2  -1  13      700.70      665.56     47.00 o 
  -1  -1  13      164.77      128.10     26.48 o 
   0  -1  13       89.74      142.88     33.14 o 
   1  -1  13       14.43       18.91     23.36 o 
   2  -1  13       61.64       33.59     34.97 o 
   3  -1  13      180.63      192.73     32.95 o 
   4  -1  13      151.95      188.43     55.30 o 
   5  -1  13        2.89        5.65     35.19 o 
   6  -1  13       23.71       67.42     52.06 o 
  -6   0  13        4.82       16.03     38.18 o 
  -5   0  13      144.11      160.35     37.80 o 
  -4   0  13        4.92       -0.48     34.58 o 
  -3   0  13      429.25      358.34     37.55 o 
  -2   0  13        0.84        7.16     24.48 o 
  -1   0  13        4.70      -10.43     37.32 o 
   0   0  13      119.18      113.44     28.09 o 
   1   0  13      575.49      508.56     52.80 o 
   2   0  13     1623.74     1590.34     74.84 o 
   3   0  13      807.94      789.59     39.35 o 
   4   0  13       19.17       13.40     33.17 o 
   5   0  13        0.39       15.01     31.70 o 
   6   0  13      184.05      182.56    113.50 o 
  -6   1  13      249.85      278.38     39.06 o 
  -5   1  13      109.50       98.71     62.81 o 
  -4   1  13       11.21        8.54     41.64 o 
  -3   1  13      135.60      153.18     37.43 o 
  -2   1  13      193.40      168.39     58.31 o 
  -1   1  13      115.43      106.41     23.97 o 
   0   1  13        6.26       21.59     33.65 o 
   1   1  13     1468.31     1488.64     53.29 o 
   2   1  13      983.74      968.78     57.61 o 
   3   1  13      136.30      161.73     31.79 o 
   4   1  13      184.97      214.59     40.93 o 
   5   1  13      251.35      335.99     45.75 o 
   6   1  13       11.45      -12.66     55.52 o 
   7   1  13        7.38       54.92     62.90 o 
  -6   2  13       47.49       58.28     43.09 o 
  -5   2  13       60.43       35.44     38.74 o 
  -4   2  13      321.42      356.13     33.23 o 
  -3   2  13      275.59      277.83     29.03 o 
  -2   2  13      345.68      342.10     29.51 o 
  -1   2  13       75.79      112.17     25.99 o 
   0   2  13      440.54      425.09     37.66 o 
   1   2  13       26.18        5.53     36.75 o 
   2   2  13        1.80        9.03     44.36 o 
   3   2  13      673.01      684.28     46.32 o 
   4   2  13       97.04       80.00     32.32 o 
   5   2  13      144.34      202.41     46.37 o 
   6   2  13        1.02       15.40     44.63 o 
   7   2  13      110.06       88.92     54.82 o 
  -6   3  13       64.84       87.37     40.95 o 
  -5   3  13      387.94      345.86    109.82 o 
  -4   3  13      226.02      266.52     35.29 o 
  -3   3  13      444.52      401.44     29.94 o 
  -2   3  13      256.98      242.07     26.44 o 
  -1   3  13        7.07       -7.13     34.07 o 
   0   3  13      378.84      403.49     34.19 o 
   1   3  13       66.85       17.58     43.90 o 
   2   3  13      484.22      477.46     44.73 o 
   3   3  13     1249.03     1353.22     66.34 o 
   4   3  13      160.79      173.79     43.51 o 
   5   3  13      131.72       77.08     32.01 o 
   6   3  13      215.35      274.46     46.92 o 
   7   3  13       54.31       53.75     48.34 o 
  -6   4  13      219.92      351.68     69.58 o 
  -5   4  13      426.01      402.84     64.33 o 
  -4   4  13      172.31      177.21     33.14 o 
  -3   4  13      143.47      178.20     41.96 o 
  -2   4  13       61.66       83.06     18.40 o 
  -1   4  13        2.75        9.84     23.31 o 
   0   4  13      836.21      813.78     36.42 o 
   1   4  13      102.84      122.92     28.67 o 
   2   4  13      667.94      672.44     46.02 o 
   3   4  13       15.05       38.86     28.27 o 
   4   4  13       24.78      -18.39     60.06 o 
   5   4  13       58.73       50.02     29.17 o 
   6   4  13      115.39      130.12     44.02 o 
   7   4  13        0.74       48.39     60.74 o 
  -6   5  13      213.85      223.11     62.34 o 
  -5   5  13       16.53       21.95     29.82 o 
  -4   5  13       32.33        3.82     43.51 o 
  -3   5  13       59.24        5.00     41.23 o 
  -2   5  13     1437.63     1459.79     93.64 o 
  -1   5  13       22.02       19.54     38.35 o 
   0   5  13       49.14       23.01     50.85 o 
   1   5  13     1005.71     1019.79     48.76 o 
   2   5  13      418.96      400.50     36.88 o 
   3   5  13      112.82      113.21     29.65 o 
   4   5  13      112.18       53.57     33.92 o 
   5   5  13       84.48       43.15     53.40 o 
   6   5  13        0.16      -22.52     77.87 o 
   7   5  13       67.37      102.55     44.96 o 
  -6   6  13       45.89       47.48     43.92 o 
  -5   6  13        0.79      -16.39     37.03 o 
  -4   6  13      235.48      254.56     48.61 o 
  -3   6  13      448.91      473.01     53.52 o 
  -2   6  13      102.60      133.27     41.84 o 
  -1   6  13      363.59      396.43     34.66 o 
   0   6  13       11.22       -6.32     35.66 o 
   1   6  13      410.50      399.43     52.65 o 
   2   6  13        0.77       -0.02     36.26 o 
   3   6  13      220.10      212.12     36.28 o 
   4   6  13        0.96       18.66     24.20 o 
   5   6  13      100.57       93.12     44.30 o 
   6   6  13      285.25      301.36     76.60 o 
   7   6  13       97.31      131.81     75.40 o 
  -6   7  13       24.08       65.41     83.61 o 
  -5   7  13      144.59       87.88     77.48 o 
  -4   7  13       86.47       79.79     45.22 o 
  -3   7  13        2.61      -18.00     40.45 o 
  -2   7  13      173.39      203.21     43.58 o 
  -1   7  13      111.80      164.73     28.00 o 
   0   7  13        0.31        6.37     27.35 o 
   1   7  13       78.43       75.91     29.59 o 
   2   7  13      170.82      140.74     70.44 o 
   3   7  13      410.61      411.28     40.63 o 
   4   7  13       81.19       55.38     49.73 o 
   5   7  13      423.61      479.54     50.79 o 
   6   7  13      357.31      429.91     70.65 o 
  -6   8  13       92.60      105.10     45.59 o 
  -5   8  13       10.27      -27.93     39.37 o 
  -4   8  13        0.13       12.03     44.80 o 
  -3   8  13      473.61      490.31     68.65 o 
  -2   8  13        5.32       44.11     39.10 o 
  -1   8  13       74.45       60.90     27.93 o 
   0   8  13      450.79      474.40     51.41 o 
   1   8  13      166.74      158.57     32.08 o 
   2   8  13      173.30      127.36     25.91 o 
   3   8  13      108.68       79.09     33.71 o 
   4   8  13      561.73      486.30     68.62 o 
   5   8  13       23.84       37.69     42.52 o 
   6   8  13        2.32      -69.02     69.34 o 
  -5   9  13        0.19       28.38     51.51 o 
  -4   9  13       59.80      100.15     49.34 o 
  -3   9  13      132.07       68.86     46.28 o 
  -2   9  13       58.40       14.60     38.15 o 
  -1   9  13      239.66      295.30     33.60 o 
   0   9  13      316.83      319.30     30.45 o 
   1   9  13       47.26       33.33     37.15 o 
   2   9  13      231.64      212.46     68.08 o 
   3   9  13       14.62       32.03     44.85 o 
   4   9  13      210.40      214.66     41.91 o 
   5   9  13        0.79       45.73     40.56 o 
   6   9  13      156.58      188.98     72.20 o 
  -5  10  13       26.99      -31.66     47.09 o 
  -4  10  13       18.81       -6.27    101.57 o 
  -3  10  13       32.14       51.80     39.92 o 
  -2  10  13      493.64      445.06     53.74 o 
  -1  10  13       38.31        2.30     55.70 o 
   0  10  13       40.79       23.43     31.06 o 
   1  10  13      364.05      417.81     41.76 o 
   2  10  13       90.87      133.03     27.81 o 
   3  10  13        7.89      -45.83     45.83 o 
   4  10  13        2.18       35.48     38.79 o 
   5  10  13      240.01      281.50     87.93 o 
  -5  11  13        7.86      -14.22     42.68 o 
  -4  11  13        3.17      -50.43     50.43 o 
  -3  11  13       48.41       75.40     40.15 o 
  -2  11  13      241.72      180.72     52.27 o 
  -1  11  13       34.47       37.68     35.97 o 
   0  11  13      186.95      225.00     37.13 o 
   1  11  13        4.60       29.38     29.91 o 
   2  11  13       18.52       34.69     23.74 o 
   3  11  13      242.68      201.29     32.19 o 
   4  11  13       83.19       28.24     39.47 o 
   5  11  13      234.44      181.16     52.19 o 
  -4  12  13       16.07        5.25     44.91 o 
  -3  12  13      235.49      251.84     47.49 o 
  -2  12  13        0.04        4.60     86.20 o 
  -1  12  13      180.45      215.49    104.33 o 
   0  12  13      170.19      166.83     30.74 o 
   1  12  13        1.82       13.65     45.08 o 
   2  12  13      256.11      239.06     31.66 o 
   3  12  13      309.01      193.72     59.82 o 
   4  12  13        9.25       -8.13     33.63 o 
  -3  13  13        1.65       60.10     41.38 o 
  -2  13  13       20.79      -12.34     56.45 o 
  -1  13  13      155.37      132.66     25.38 o 
   0  13  13        4.51       22.89     39.69 o 
   1  13  13        4.62       -8.02     34.95 o 
   2  13  13       98.39      123.43     40.09 o 
   3  13  13      202.61      188.21     49.11 o 
   4  13  13        7.34       32.78     41.69 o 
  -2  14  13       82.09       73.99     35.01 o 
  -1  14  13       24.31       36.33     35.34 o 
   0  14  13        4.37        1.75     40.81 o 
   1  14  13      600.49      678.41     56.19 o 
   2  14  13       55.25       70.54     34.18 o 
   3  14  13        0.31       67.25     40.61 o 
   0  15  13      200.60      210.40     52.71 o 
  -1  -7  14       96.08      106.15     65.80 o 
   0  -7  14       63.03       96.74     69.93 o 
   1  -7  14      105.14       16.33    136.24 o 
   2  -7  14        2.66       25.74     56.82 o 
  -3  -6  14        7.30       49.91     44.63 o 
  -2  -6  14       14.54       54.01     39.94 o 
  -1  -6  14      214.87      177.49     40.13 o 
   0  -6  14      139.77      253.36    116.34 o 
   1  -6  14        6.83       16.52     76.13 o 
   2  -6  14      142.21      224.80     83.54 o 
   3  -6  14      121.51      137.97    140.19 o 
  -3  -5  14        3.08      -12.44     53.61 o 
  -2  -5  14      217.34      155.44     39.64 o 
  -1  -5  14       22.42       33.50     35.90 o 
   0  -5  14        4.51       -2.00     48.21 o 
   1  -5  14      253.52      311.06     62.65 o 
   2  -5  14       52.28       68.22     66.60 o 
   3  -5  14       23.71      -14.38     37.77 o 
   4  -5  14       21.85       16.06     34.67 o 
  -4  -4  14        1.80        4.58     57.07 o 
  -3  -4  14      134.06      153.14     67.16 o 
  -2  -4  14       85.21       76.36     36.74 o 
  -1  -4  14      271.38      255.27     38.21 o 
   0  -4  14      689.17      688.83     47.50 o 
   1  -4  14       63.92       80.73     53.46 o 
   2  -4  14      105.52       77.13     88.37 o 
   3  -4  14      208.92      208.96     58.28 o 
   4  -4  14       71.57       86.40     48.89 o 
  -5  -3  14       21.80      -12.76     42.74 o 
  -4  -3  14       73.72      143.40     58.73 o 
  -3  -3  14       47.05        7.68     75.90 o 
  -2  -3  14       18.83       27.84     27.96 o 
  -1  -3  14      105.38      130.83     38.71 o 
   0  -3  14       41.85       27.05     39.24 o 
   1  -3  14      174.51      208.68     32.20 o 
   2  -3  14       12.18      -11.33     54.11 o 
   3  -3  14      127.78      157.05     35.47 o 
   4  -3  14      124.10       86.69     40.68 o 
   5  -3  14        1.32      -26.43     46.23 o 
  -5  -2  14        9.96      -25.21     72.23 o 
  -4  -2  14       62.69       42.63     42.58 o 
  -3  -2  14        1.32       49.33     40.93 o 
  -2  -2  14       90.46       83.56     78.79 o 
  -1  -2  14      395.51      473.97     36.63 o 
   0  -2  14      645.30      680.81     41.50 o 
   1  -2  14       10.77       -2.67     34.32 o 
   2  -2  14      338.77      364.24     49.37 o 
   3  -2  14      124.36      154.75     41.94 o 
   4  -2  14       50.66       25.18     22.23 o 
   5  -2  14       66.07       88.91     30.84 o 
  -5  -1  14        2.45       34.54     36.28 o 
  -4  -1  14        7.09      -36.19     39.34 o 
  -3  -1  14       15.93       10.90     36.88 o 
  -2  -1  14      574.10      532.92     34.27 o 
  -1  -1  14      201.88      221.77     40.39 o 
   0  -1  14       20.13       49.93     27.88 o 
   1  -1  14       94.61       97.26     52.33 o 
   2  -1  14        0.57        2.53     31.70 o 
   3  -1  14       47.33       74.89     32.81 o 
   4  -1  14       79.38      117.25     37.25 o 
   5  -1  14        6.15       60.75     38.18 o 
   6  -1  14       27.90       37.66     49.55 o 
  -6   0  14       22.48       95.31     50.07 o 
  -5   0  14       74.65      267.54     93.55 o 
  -4   0  14       62.19       28.86     53.33 o 
  -3   0  14       20.20       10.07     24.50 o 
  -2   0  14       75.07       71.58     21.71 o 
  -1   0  14      205.30      217.66     39.15 o 
   0   0  14      162.99      135.39     32.83 o 
   1   0  14      417.72      388.10     35.20 o 
   2   0  14        3.64       34.58     38.89 o 
   3   0  14       10.62       14.92     40.11 o 
   4   0  14       12.14      -40.44     40.44 o 
   5   0  14       10.82        8.82     53.56 o 
   6   0  14       81.08      173.19     54.79 o 
  -6   1  14       43.23       11.33    108.87 o 
  -5   1  14      371.37      414.34     58.01 o 
  -4   1  14        8.71      -20.12     28.09 o 
  -3   1  14        9.71        5.90     29.23 o 
  -2   1  14        8.81        1.71     30.70 o 
  -1   1  14     1077.73     1083.84     80.53 o 
   0   1  14       22.41       13.24     31.38 o 
   1   1  14       26.31       53.48     25.45 o 
   2   1  14        3.04       16.64     24.17 o 
   3   1  14       35.29       16.55     39.16 o 
   4   1  14      444.72      414.09     44.23 o 
   5   1  14      317.84      300.89     44.98 o 
   6   1  14       30.09       90.71     68.78 o 
  -6   2  14       22.59      -42.40     76.08 o 
  -5   2  14       79.93      132.98     49.00 o 
  -4   2  14       88.59      116.06     43.46 o 
  -3   2  14      427.29      419.91     42.45 o 
  -2   2  14       59.98       53.87     30.00 o 
  -1   2  14       32.27       17.97     22.54 o 
   0   2  14      250.91      280.56     63.57 o 
   1   2  14       59.28       86.70     29.95 o 
   2   2  14        4.89       20.00     51.91 o 
   3   2  14      181.03      185.91     57.76 o 
   4   2  14      805.36      813.76    103.37 o 
   5   2  14      101.01      159.61     58.49 o 
   6   2  14       17.04       64.65     37.13 o 
  -6   3  14       25.04       53.89     39.11 o 
  -5   3  14       36.58      -15.82     60.72 o 
  -4   3  14      481.18      458.10     64.36 o 
  -3   3  14      158.21      163.79     31.42 o 
  -2   3  14      116.65      102.16     26.60 o 
  -1   3  14      257.76      231.78     49.10 o 
   0   3  14      691.42      711.75     81.53 o 
   1   3  14       68.93       88.44     22.25 o 
   2   3  14       10.70       24.83     27.00 o 
   3   3  14      590.11      621.17     38.99 o 
   4   3  14        2.45       52.10     29.59 o 
   5   3  14       21.61       -8.82     39.27 o 
   6   3  14      126.02       85.00     45.63 o 
  -6   4  14       58.01       85.06     45.42 o 
  -5   4  14      162.55       91.51     49.36 o 
  -4   4  14      100.48       81.17     40.64 o 
  -3   4  14      206.04      228.04     61.98 o 
  -2   4  14      353.99      363.47     33.71 o 
  -1   4  14       42.95       41.54     19.76 o 
   0   4  14       20.40       15.46     38.84 o 
   1   4  14      132.19      154.00     26.62 o 
   2   4  14      620.60      637.60     50.95 o 
   3   4  14      271.90      307.12     36.05 o 
   4   4  14       45.11       41.90     32.80 o 
   5   4  14      653.79      660.00     44.65 o 
   6   4  14      204.17      239.20     47.32 o 
  -6   5  14       72.58       33.30     43.38 o 
  -5   5  14       21.92       95.97     98.32 o 
  -4   5  14        1.79      -13.20     47.40 o 
  -3   5  14      450.27      435.90     46.20 o 
  -2   5  14     1347.78     1227.33     87.12 o 
  -1   5  14       95.87       28.28     29.45 o 
   0   5  14       12.33       43.26     20.83 o 
   1   5  14      231.84      243.60     33.48 o 
   2   5  14      360.20      326.90     30.71 o 
   3   5  14       31.07       70.29     36.75 o 
   4   5  14      375.49      317.38     41.99 o 
   5   5  14        1.42       18.39     42.70 o 
   6   5  14        9.54       30.35     63.47 o 
  -6   6  14       38.63     -119.67    119.67 o 
  -5   6  14        8.18       34.60     44.41 o 
  -4   6  14      108.42       50.34     39.71 o 
  -3   6  14      502.47      457.83     57.10 o 
  -2   6  14       61.79       19.84     34.93 o 
  -1   6  14        2.22        8.21     34.61 o 
   0   6  14        5.60        8.88     72.85 o 
   1   6  14       16.87       -7.09     23.89 o 
   2   6  14       20.94       19.73     21.46 o 
   3   6  14      252.78      265.51     37.34 o 
   4   6  14        1.18       40.88     38.36 o 
   5   6  14      352.58      323.29     41.39 o 
   6   6  14       40.83       12.42     58.63 o 
  -5   7  14        2.48       23.11     72.95 o 
  -4   7  14      238.98      202.14     52.59 o 
  -3   7  14        1.98       15.93     59.12 o 
  -2   7  14      157.18      219.96     41.13 o 
  -1   7  14      613.82      620.03     41.65 o 
   0   7  14       15.08       42.87     39.61 o 
   1   7  14       98.29      178.36     73.23 o 
   2   7  14       66.73       51.10     79.43 o 
   3   7  14      195.21      175.69     45.32 o 
   4   7  14      516.24      598.00     62.29 o 
   5   7  14      616.85      468.95     82.49 o 
   6   7  14      133.55       82.98     67.78 o 
  -5   8  14       48.10       30.56     53.44 o 
  -4   8  14       25.96       90.45     66.78 o 
  -3   8  14      426.34      481.16     57.79 o 
  -2   8  14      205.72      296.16     46.99 o 
  -1   8  14        0.70      -15.33     19.23 o 
   0   8  14        0.55       -4.77     43.15 o 
   1   8  14      324.48      374.72     54.40 o 
   2   8  14        4.50      -62.50     62.50 o 
   3   8  14       35.05      -12.03     60.10 o 
   4   8  14      148.14      183.20     65.29 o 
   5   8  14       52.00      102.28     49.32 o 
   6   8  14       24.73       58.60     64.81 o 
  -5   9  14        5.72      -10.12     48.96 o 
  -4   9  14       72.28      121.87     43.24 o 
  -3   9  14       18.37       35.64     39.31 o 
  -2   9  14        7.85        0.13     91.05 o 
  -1   9  14        1.22       13.74     27.16 o 
   0   9  14      295.42      298.59     55.34 o 
   1   9  14       51.58       42.40     39.61 o 
   2   9  14       82.39       88.26     42.14 o 
   3   9  14       15.72      -61.66    175.48 o 
   4   9  14      105.59      141.56     51.31 o 
   5   9  14       46.49        4.42     46.49 o 
  -5  10  14       11.55       11.39     41.45 o 
  -4  10  14       26.72       19.46     46.31 o 
  -3  10  14        5.20      -43.65     49.10 o 
  -2  10  14       15.29       18.02     47.58 o 
  -1  10  14      296.40      270.51     41.29 o 
   0  10  14        0.55       32.58     52.64 o 
   1  10  14      189.39      205.54     39.22 o 
   2  10  14      438.80      349.65     79.45 o 
   3  10  14        8.55        5.43     48.84 o 
   4  10  14       22.15      -41.97     47.46 o 
   5  10  14       10.01        4.69     53.85 o 
  -4  11  14       30.30       81.22     53.14 o 
  -3  11  14        6.45      -14.46     44.20 o 
  -2  11  14       48.80       68.08     69.75 o 
  -1  11  14        7.96        9.27     26.90 o 
   0  11  14      360.18      355.18     35.92 o 
   1  11  14      172.17      174.03     34.61 o 
   2  11  14       74.78      125.11     39.33 o 
   3  11  14        2.37        3.02     38.41 o 
   4  11  14       71.70      104.76     54.16 o 
  -3  12  14      108.77      102.62     45.67 o 
  -2  12  14       15.92       -4.14     57.68 o 
  -1  12  14       12.12       35.92     32.30 o 
   0  12  14      264.79      231.95     39.67 o 
   1  12  14       19.73       -0.79     40.60 o 
   2  12  14        0.08       17.35     43.66 o 
   3  12  14       65.92      110.17     41.00 o 
   4  12  14        5.75      -63.23     63.23 o 
  -2  13  14        0.92       21.13     71.24 o 
  -1  13  14       63.09       46.60     31.77 o 
   0  13  14       24.41        4.34     54.39 o 
   1  13  14       23.13       74.25     87.19 o 
   2  13  14      208.72      207.99     40.63 o 
   3  13  14        1.80       36.71     62.23 o 
  -1  14  14       54.85       18.89     40.89 o 
   0  14  14       16.13      -10.97     37.09 o 
   1  14  14      174.49      200.79     38.95 o 
   0  -6  15       51.10       30.45     46.46 o 
   1  -6  15       12.35       22.21     51.76 o 
  -2  -5  15       15.88        7.75     45.71 o 
  -1  -5  15      223.85      160.64     51.42 o 
   0  -5  15        0.05       67.45    107.78 o 
   1  -5  15       95.34       42.45     65.41 o 
   2  -5  15      136.11       69.97     52.64 o 
   3  -5  15       65.81       98.14     57.59 o 
  -3  -4  15       76.66       53.98     66.59 o 
  -2  -4  15      235.82      206.33     36.42 o 
  -1  -4  15       26.67       -1.00     40.22 o 
   0  -4  15       61.76       -6.82     60.88 o 
   1  -4  15      431.58      393.44     40.78 o 
   2  -4  15       63.60       26.53     41.11 o 
   3  -4  15       18.30       -4.79     40.68 o 
  -4  -3  15      142.19      229.12     68.07 o 
  -3  -3  15       95.77       88.32     34.65 o 
  -2  -3  15        2.28      -14.25     50.09 o 
  -1  -3  15        5.49       28.03     26.59 o 
   0  -3  15      454.80      488.05     40.78 o 
   1  -3  15       92.46      126.33     33.56 o 
   2  -3  15        6.35      -28.88     45.87 o 
   3  -3  15      169.42      235.27     57.26 o 
   4  -3  15        3.37      -46.61     46.61 o 
  -4  -2  15      160.25      171.47     42.66 o 
  -3  -2  15        1.71       45.37     47.01 o 
  -2  -2  15       10.67       21.64     34.59 o 
  -1  -2  15      142.84      150.52     33.10 o 
   0  -2  15        6.31        1.53     43.19 o 
   1  -2  15      100.21      135.73     33.74 o 
   2  -2  15      426.17      423.26     39.58 o 
   3  -2  15       12.27       46.74     57.18 o 
   4  -2  15        0.62      -17.41     50.86 o 
   5  -2  15       49.61       40.66     76.90 o 
  -5  -1  15       41.98        5.92     48.67 o 
  -4  -1  15        0.67       14.25     42.99 o 
  -3  -1  15       19.90       44.01     35.00 o 
  -2  -1  15      142.82      131.57     32.49 o 
  -1  -1  15       13.37       67.90     62.49 o 
   0  -1  15        2.20        8.29     33.97 o 
   1  -1  15      450.52      468.78     79.26 o 
   2  -1  15      366.37      391.94     43.97 o 
   3  -1  15        3.64      -26.10     46.72 o 
   4  -1  15      179.23      194.27     57.70 o 
   5  -1  15        1.21        2.63     59.50 o 
  -5   0  15        3.36      119.24     95.93 o 
  -4   0  15      200.68      187.30     65.41 o 
  -3   0  15       46.51       44.01     30.12 o 
  -2   0  15       26.35        4.68     29.00 o 
  -1   0  15       19.51       18.28     26.48 o 
   0   0  15      411.98      449.28     32.47 o 
   1   0  15      316.88      334.31     52.08 o 
   2   0  15      135.45       94.60     49.67 o 
   3   0  15      181.30      183.20     40.35 o 
   4   0  15        4.36      -16.98     62.68 o 
   5   0  15       16.68       17.39     44.81 o 
  -5   1  15       45.50      -27.23     74.66 o 
  -4   1  15       42.17      -29.28     51.86 o 
  -3   1  15        0.73       29.98     34.83 o 
  -2   1  15      205.82      233.69     32.99 o 
  -1   1  15      259.20      304.13     52.40 o 
   0   1  15       63.84       42.29     27.53 o 
   1   1  15        3.68       46.58     39.28 o 
   2   1  15       65.58       81.83     28.50 o 
   3   1  15      101.28       91.18     32.57 o 
   4   1  15       30.64       37.99     49.94 o 
   5   1  15       37.65        0.59     58.07 o 
  -5   2  15       93.44       49.90     53.30 o 
  -4   2  15       10.49        6.38     24.92 o 
  -3   2  15      432.24      422.07     33.61 o 
  -2   2  15      269.90      317.14     39.82 o 
  -1   2  15        7.76      -31.72     43.54 o 
   0   2  15       28.13       37.15     63.77 o 
   1   2  15      416.70      443.74     42.24 o 
   2   2  15      226.25      200.04     36.81 o 
   3   2  15       51.75       75.54     80.23 o 
   4   2  15       41.87       13.86     43.78 o 
   5   2  15       13.99       46.77     71.76 o 
   6   2  15       24.03       -2.62     67.02 o 
  -5   3  15       13.46      -23.87     68.85 o 
  -4   3  15      143.12      124.43     29.84 o 
  -3   3  15       81.77      109.86     40.05 o 
  -2   3  15        2.36       -2.17     45.10 o 
  -1   3  15      448.65      429.75     43.90 o 
   0   3  15        3.12       -4.51     25.68 o 
   1   3  15       43.94       35.37     41.27 o 
   2   3  15      151.74      175.10     34.06 o 
   3   3  15       27.11      -12.61     56.52 o 
   4   3  15        1.20      -11.49     46.47 o 
   5   3  15       79.16       70.00     42.77 o 
   6   3  15      288.93      255.06     41.24 o 
  -5   4  15       49.47       98.06     42.25 o 
  -4   4  15        1.47       56.90     97.71 o 
  -3   4  15       22.40       20.23     36.28 o 
  -2   4  15      323.34      296.61     53.67 o 
  -1   4  15      562.29      549.20     56.68 o 
   0   4  15      135.95      107.71     28.53 o 
   1   4  15        8.21        1.28     36.94 o 
   2   4  15      547.92      624.32     63.57 o 
   3   4  15      185.11      227.09     36.76 o 
   4   4  15       55.96       68.69     34.11 o 
   5   4  15      100.81      132.01     71.90 o 
   6   4  15      374.41      401.19     47.35 o 
  -5   5  15       79.18       -0.24     84.23 o 
  -4   5  15       44.57       49.16     45.15 o 
  -3   5  15       94.65       47.82     49.96 o 
  -2   5  15      750.28      800.48     80.70 o 
  -1   5  15        3.15      -27.83     40.98 o 
   0   5  15      201.35      214.80     38.65 o 
   1   5  15      133.89      175.25     58.23 o 
   2   5  15      525.05      522.45     47.21 o 
   3   5  15        0.38       25.57     32.18 o 
   4   5  15       14.59       27.41     32.86 o 
   5   5  15      141.42      197.19    109.83 o 
   6   5  15        0.51      -30.02     72.72 o 
  -5   6  15        3.21      -98.31     98.31 o 
  -4   6  15        0.95       47.98     52.46 o 
  -3   6  15      132.87      135.56     60.63 o 
  -2   6  15      121.05       84.17     40.66 o 
  -1   6  15      130.62      117.46     35.00 o 
   0   6  15      777.68      739.53     46.99 o 
   1   6  15      111.06      106.04     32.80 o 
   2   6  15        2.30      -32.76     32.76 o 
   3   6  15       84.04       90.66     36.55 o 
   4   6  15       10.38      -30.07     40.08 o 
   5   6  15       15.09       48.74     60.95 o 
  -5   7  15        5.25        1.02     49.98 o 
  -4   7  15      118.19      134.41     55.65 o 
  -3   7  15       56.75       38.77     73.74 o 
  -2   7  15      180.99      193.81     39.83 o 
  -1   7  15      406.15      384.75     48.25 o 
   0   7  15      216.96       82.15     88.75 o 
   1   7  15       23.65      -47.34     91.84 o 
   2   7  15       14.35       12.53     34.67 o 
   3   7  15       33.08      102.43     48.64 o 
   4   7  15      300.67      306.48     86.18 o 
   5   7  15       54.84       90.22     47.69 o 
  -5   8  15       30.03       31.20     58.20 o 
  -4   8  15       83.94      122.10     44.84 o 
  -3   8  15       88.10       31.20    154.15 o 
  -2   8  15      237.01      270.30     48.13 o 
  -1   8  15      109.40      135.83     51.99 o 
   0   8  15        0.34       21.50     48.79 o 
   1   8  15      520.20      501.31     60.15 o 
   2   8  15        8.93       -7.91     41.26 o 
   3   8  15       22.78       60.65     56.74 o 
   4   8  15        2.02       27.64     50.79 o 
   5   8  15      234.20      266.12     55.72 o 
  -4   9  15       22.55       79.47    108.82 o 
  -3   9  15      100.07      113.05     56.94 o 
  -2   9  15        4.87       -4.84     92.11 o 
  -1   9  15       72.05       76.94     24.07 o 
   0   9  15       11.49      -22.26     40.50 o 
   1   9  15      263.34      265.15     63.44 o 
   2   9  15       10.03      -18.03     56.64 o 
   3   9  15       34.45      117.90    119.27 o 
   4   9  15       83.72       67.61    129.45 o 
   5   9  15       14.03        7.06     72.68 o 
  -4  10  15       40.15       98.89    132.38 o 
  -3  10  15        0.29       52.95     51.98 o 
  -2  10  15        0.54      -43.44     72.99 o 
  -1  10  15       52.22        4.00     39.76 o 
   0  10  15      199.77      175.05     36.13 o 
   1  10  15       46.56       -5.53     34.99 o 
   2  10  15      189.98      200.05     44.30 o 
   3  10  15       57.39       75.53     41.56 o 
   4  10  15       33.15       63.06     41.55 o 
  -3  11  15        4.12      -12.41     62.84 o 
  -2  11  15      188.97      309.59     63.55 o 
  -1  11  15       27.53       55.29     57.20 o 
   0  11  15      106.07       84.17     41.95 o 
   1  11  15       60.72       53.67     40.05 o 
   2  11  15       88.19       96.92     27.71 o 
   3  11  15        4.33       -7.41     45.55 o 
   4  11  15      206.16      147.29    126.65 o 
  -3  12  15       38.88      -33.02     68.96 o 
  -2  12  15        1.19      -57.66    106.87 o 
  -1  12  15       10.49       -0.60     77.41 o 
   0  12  15       11.29      -54.33     61.41 o 
   1  12  15       69.07      104.70     36.09 o 
   2  12  15        0.81       39.69     36.56 o 
   3  12  15       81.08       45.63     47.62 o 
  -1  13  15       43.95       69.75     61.46 o 
   0  13  15       63.84       93.95     40.31 o 
   1  13  15        9.22       20.31     43.64 o 
   2  13  15       85.39       60.90     97.16 o 
  -1  -4  16        1.53       60.55     47.66 o 
   0  -4  16       16.90       94.59     42.50 o 
   1  -4  16      311.65      322.69     48.28 o 
   2  -4  16       29.08      -19.02     51.76 o 
  -2  -3  16        1.48       19.94     39.50 o 
  -1  -3  16       97.75       97.68     51.54 o 
   0  -3  16      204.10      310.27     49.06 o 
   1  -3  16       27.56       -8.64     51.36 o 
   2  -3  16        0.70       73.15     39.99 o 
   3  -3  16       66.89      126.68     45.56 o 
  -3  -2  16        0.09       -2.42     40.02 o 
  -2  -2  16      221.77      267.95     53.39 o 
  -1  -2  16      280.64      305.91     49.02 o 
   0  -2  16       50.70       49.66     44.28 o 
   1  -2  16        6.33        8.83     85.43 o 
   2  -2  16      115.15      138.95     41.89 o 
   3  -2  16      131.71      130.56     36.44 o 
  -4  -1  16        6.96       15.26     41.43 o 
  -3  -1  16       73.19       68.68     38.19 o 
  -2  -1  16      300.27      356.03     43.04 o 
  -1  -1  16       49.54       34.14     33.57 o 
   0  -1  16        2.19        7.34     43.28 o 
   1  -1  16        1.50       35.70     35.10 o 
   2  -1  16      213.78      218.78     52.30 o 
   3  -1  16       11.89      -32.51     54.63 o 
   4  -1  16       26.53       19.72     38.68 o 
  -4   0  16       81.33       61.32     55.87 o 
  -3   0  16       23.50        7.44     30.51 o 
  -2   0  16      221.10      182.98     37.74 o 
  -1   0  16        1.63       40.07     34.97 o 
   0   0  16       69.12       79.11     28.95 o 
   1   0  16       46.74       41.59     39.93 o 
   2   0  16        6.61        7.82     39.01 o 
   3   0  16      160.13      138.89     62.01 o 
   4   0  16      226.25      211.72     39.48 o 
  -4   1  16      127.29      135.89     35.78 o 
  -3   1  16       25.68       41.15     32.96 o 
  -2   1  16      205.41      212.47     84.64 o 
  -1   1  16      164.94      243.16     40.37 o 
   0   1  16       63.52       45.41     61.42 o 
   1   1  16      107.61      124.26     78.75 o 
   2   1  16      143.90      198.77     53.85 o 
   3   1  16      744.06      743.56     59.38 o 
   4   1  16      196.28      151.41     56.57 o 
   5   1  16        0.73       37.65     52.77 o 
  -4   2  16        0.36       17.64     27.01 o 
  -3   2  16      175.58      208.61     42.75 o 
  -2   2  16      128.54      188.30     50.89 o 
  -1   2  16      134.24      145.21     32.71 o 
   0   2  16        9.06        7.95     50.21 o 
   1   2  16      364.65      394.95     32.21 o 
   2   2  16      158.60      202.86     34.61 o 
   3   2  16       47.10       50.28     57.17 o 
   4   2  16       70.43       34.49     39.86 o 
   5   2  16       28.93       11.39     51.46 o 
  -4   3  16       50.87       88.54     26.36 o 
  -3   3  16      306.10      297.31     46.31 o 
  -2   3  16        0.32      -35.72     53.89 o 
  -1   3  16      106.77      125.35     41.56 o 
   0   3  16      202.05      252.19     33.99 o 
   1   3  16        3.67        3.39     32.96 o 
   2   3  16       10.25       24.37     48.62 o 
   3   3  16        4.93       56.50     35.20 o 
   4   3  16      217.68      204.72     47.53 o 
   5   3  16       23.76       41.22     51.70 o 
  -4   4  16      139.45      114.72     33.86 o 
  -3   4  16        0.11       20.27     23.96 o 
  -2   4  16      166.94      188.49     33.87 o 
  -1   4  16      112.33      101.88     54.88 o 
   0   4  16       13.15       35.02     33.00 o 
   1   4  16        3.74      -37.53     37.53 o 
   2   4  16      288.69      349.61     42.25 o 
   3   4  16       81.61      143.14     38.61 o 
   4   4  16        7.92       46.80     34.21 o 
   5   4  16        1.09       -8.01     55.73 o 
  -4   5  16       13.13       35.25     48.01 o 
  -3   5  16        7.79       89.09     48.94 o 
  -2   5  16      143.86      162.38     45.63 o 
  -1   5  16       14.33       70.09     46.38 o 
   0   5  16       42.42       20.46     27.75 o 
   1   5  16      496.72      483.78     37.05 o 
   2   5  16        6.83       21.98     53.63 o 
   3   5  16       16.15       -3.61     56.85 o 
   4   5  16      234.06      188.19     37.08 o 
   5   5  16        5.39       -0.85     60.25 o 
  -4   6  16       42.03       92.30     51.53 o 
  -3   6  16       55.67       -5.64     68.62 o 
  -2   6  16       11.79       44.00     54.06 o 
  -1   6  16       72.96       70.98     50.31 o 
   0   6  16      374.19      360.67     70.77 o 
   1   6  16      326.86      327.81    103.23 o 
   2   6  16        8.16      -18.10     48.83 o 
   3   6  16       98.61       75.10     35.49 o 
   4   6  16        6.27      -37.77     80.32 o 
   5   6  16      100.98       57.01     88.35 o 
  -4   7  16        8.65      -56.73     56.73 o 
  -3   7  16      238.29      128.77     52.94 o 
  -2   7  16       45.87       90.04    103.87 o 
  -1   7  16      113.46      141.66     58.24 o 
   0   7  16      358.84      409.81     42.91 o 
   1   7  16        2.53       79.96     49.97 o 
   2   7  16      483.53      482.88    122.91 o 
   3   7  16       30.19       33.74     50.84 o 
   4   7  16       94.12       77.12     54.30 o 
   5   7  16       77.57       88.25     48.74 o 
  -4   8  16      214.82      -92.85     92.85 o 
  -3   8  16      261.00      205.94     63.82 o 
  -2   8  16        9.49      -30.32     51.95 o 
  -1   8  16       59.44      112.84     60.64 o 
   0   8  16       45.89      105.45     56.33 o 
   1   8  16      321.05      365.27     59.01 o 
   2   8  16      215.09      176.78     34.81 o 
   3   8  16       23.59        5.63     54.75 o 
   4   8  16       38.11       10.69     74.27 o 
  -4   9  16       92.77      104.08     64.78 o 
  -3   9  16        2.86       10.81    102.94 o 
  -2   9  16      134.17      176.14     51.64 o 
  -1   9  16       10.45       15.04     52.04 o 
   0   9  16       78.60      147.96     61.17 o 
   1   9  16      449.07      352.00     88.43 o 
   2   9  16       99.22       94.13     41.19 o 
   3   9  16       28.08       35.66     47.65 o 
   4   9  16       68.34      110.42     56.00 o 
  -3  10  16       62.56       -8.12     80.77 o 
  -2  10  16        4.80       15.72     57.69 o 
  -1  10  16        6.84      -10.13     48.08 o 
   0  10  16      194.52      160.04     35.26 o 
   1  10  16       95.85      192.56     57.85 o 
   2  10  16       20.05       18.54     42.51 o 
   3  10  16      197.47      139.13     76.54 o 
  -2  11  16        0.99       45.48     65.38 o 
  -1  11  16      104.83       94.63     59.68 o 
   0  11  16       23.84      -59.02     60.73 o 
   1  11  16       27.76       44.48     36.90 o 
   2  11  16       78.48       67.83     59.20 o 
   3  11  16       36.92       71.52     49.05 o 
  -1  12  16        1.47        6.01     57.99 o 
   0  12  16       30.58       66.59     34.83 o 
   1  12  16       97.99       64.81     42.29 o 
   2  12  16        5.74       21.05     42.59 o 
  -1  -2  17       46.17       74.20     61.51 o 
   0  -2  17        0.78       63.74     44.65 o 
   1  -2  17        1.43      -34.45     54.98 o 
   2  -2  17      107.35      140.28     58.75 o 
  -2  -1  17      103.53      110.49     39.31 o 
  -1  -1  17       69.51       24.37     67.08 o 
   0  -1  17       59.47       41.48     41.43 o 
   1  -1  17      141.63      134.76     58.20 o 
   2  -1  17       80.76      106.35     54.95 o 
   3  -1  17       55.81       75.81     41.41 o 
  -3   0  17       57.25       12.65     44.80 o 
  -2   0  17       98.70      107.70     33.83 o 
  -1   0  17       57.34       93.95     42.65 o 
   0   0  17       98.22      124.90     37.28 o 
   1   0  17      162.70      237.20     96.47 o 
   2   0  17       32.53       23.17     57.23 o 
   3   0  17       13.11      -26.53     60.20 o 
  -3   1  17       55.67       17.30     44.25 o 
  -2   1  17       23.10       40.03     33.54 o 
  -1   1  17      129.57       95.69     66.45 o 
   0   1  17      245.28      309.77     58.50 o 
   1   1  17       33.85       -1.98     44.46 o 
   2   1  17       76.57      105.88     52.55 o 
   3   1  17       58.14      173.54     53.35 o 
   4   1  17       17.47       20.64     79.96 o 
  -3   2  17       47.87       80.36     50.59 o 
  -2   2  17      134.56      118.46     30.31 o 
  -1   2  17       85.19       48.20     37.65 o 
   0   2  17       21.71       22.37     40.42 o 
   1   2  17      205.27      194.07     58.92 o 
   2   2  17      131.98      167.33     42.90 o 
   3   2  17       12.68       52.01     55.53 o 
   4   2  17        1.55       -5.95    109.03 o 
  -4   3  17       46.41       36.92     33.63 o 
  -3   3  17       32.26       50.00     38.97 o 
  -2   3  17       42.63       49.98     26.23 o 
  -1   3  17        8.93       26.24     42.97 o 
   0   3  17      378.38      357.63     38.43 o 
   1   3  17       46.47       21.85     47.18 o 
   2   3  17       93.98      172.48     37.58 o 
   3   3  17      171.39      221.71     42.21 o 
   4   3  17       63.78       44.76     42.36 o 
  -4   4  17        8.14       79.35     58.10 o 
  -3   4  17       19.13       50.58     41.68 o 
  -2   4  17       36.48       47.73     35.77 o 
  -1   4  17      273.51      266.57     34.44 o 
   0   4  17        4.12       11.15     27.96 o 
   1   4  17        4.09      -11.41     39.10 o 
   2   4  17       72.69       92.04     40.76 o 
   3   4  17       64.45       57.81     32.63 o 
   4   4  17       18.50       80.69     42.02 o 
  -4   5  17        6.76       86.57    121.74 o 
  -3   5  17      128.16      122.17    134.51 o 
  -2   5  17       72.04       65.06     40.11 o 
  -1   5  17       41.91       81.77     42.76 o 
   0   5  17       32.95       42.82     51.68 o 
   1   5  17      102.52      112.84     32.91 o 
   2   5  17      217.79      229.16     44.81 o 
   3   5  17       13.98      -49.14     49.14 o 
   4   5  17      184.00      122.34     59.72 o 
  -3   6  17        1.85      -24.32     64.27 o 
  -2   6  17      122.89       88.70     59.27 o 
  -1   6  17        3.26       22.24     44.14 o 
   0   6  17       50.06       98.60     55.38 o 
   1   6  17       12.61       33.79     36.08 o 
   2   6  17       12.16       15.60     60.77 o 
   3   6  17       92.83      107.46     36.61 o 
   4   6  17       26.86       28.24     37.69 o 
  -3   7  17      378.02      392.05    114.10 o 
  -2   7  17       20.69      -10.82     59.44 o 
  -1   7  17       38.16       44.89     53.11 o 
   0   7  17       54.80      109.57     33.65 o 
   1   7  17       26.69       46.92     57.55 o 
   2   7  17      296.19      214.25     54.46 o 
   3   7  17      202.82      268.65     48.35 o 
   4   7  17       10.45      118.66     64.52 o 
  -3   8  17       58.24      -26.29     65.16 o 
  -2   8  17      126.37      169.55     53.35 o 
  -1   8  17       40.30       72.36     36.63 o 
   0   8  17        0.38      -27.17     52.12 o 
   1   8  17      115.79      131.74     76.43 o 
   2   8  17      190.12      227.60     64.83 o 
   3   8  17        7.23        0.12     41.10 o 
  -2   9  17       87.07       11.24    212.60 o 
  -1   9  17       21.37        7.42     31.70 o 
   0   9  17       18.08       -3.22     56.59 o 
   1   9  17      128.43      153.12     52.42 o 
   2   9  17       32.72       18.41     61.96 o 
   3   9  17        0.29       51.29     60.56 o 
  -2  10  17       17.68        2.39     56.00 o 
  -1  10  17       54.02       23.45     53.56 o 
   0  10  17       65.03       84.84     42.53 o 
   1  10  17       37.07       18.74     58.67 o 
   2  10  17       21.09       10.14     72.35 o 
  -1  11  17       32.84       21.91     59.31 o 
   0  11  17        4.20      -31.30     56.77 o 
   1  11  17       25.00      -12.69     56.55 o 
  -1   0  18       13.84       10.46     43.15 o 
   0   0  18       84.40      108.80     42.93 o 
   1   0  18      125.89      136.76     44.64 o 
  -1   1  18      125.31      179.18     59.14 o 
   0   1  18       66.30       56.82     74.88 o 
   1   1  18        1.04      -40.87     54.16 o 
   2   1  18      100.40      109.13     58.78 o 
  -2   2  18       75.87       93.78     38.73 o 
  -1   2  18       42.92       54.68     70.33 o 
   0   2  18       95.47      140.32     38.03 o 
   1   2  18      138.79      174.09     44.03 o 
   2   2  18      156.47      175.41     49.80 o 
  -2   3  18       45.22       -7.10     55.74 o 
  -1   3  18        3.26      -30.41     58.27 o 
   0   3  18       26.66       10.55     33.30 o 
   1   3  18      220.03      278.22     60.69 o 
   2   3  18        0.41      -34.63     55.25 o 
   3   3  18       29.20       -8.48     48.66 o 
  -2   4  18       21.98       22.15     39.58 o 
  -1   4  18       54.01       79.42     27.03 o 
   0   4  18       11.85       26.60     36.02 o 
   1   4  18        7.81       10.84     36.86 o 
   2   4  18       80.14       42.62     44.04 o 
   3   4  18       95.89      119.14     38.46 o 
  -2   5  18       96.30       14.41     65.33 o 
  -1   5  18       20.66        7.83     41.74 o 
   0   5  18       65.91       40.57     34.56 o 
   1   5  18        7.15       16.97     35.77 o 
   2   5  18      242.92      272.33     81.62 o 
   3   5  18        7.50      -13.58     39.38 o 
  -2   6  18        3.36      -25.17     66.16 o 
  -1   6  18        2.92       46.26     66.02 o 
   0   6  18        3.29      -44.05     66.98 o 
   1   6  18      157.14      179.83     47.99 o 
   2   6  18       17.17       11.18     50.24 o 
   3   6  18        3.63        0.52     71.18 o 
  -2   7  18        0.23       28.33     54.36 o 
  -1   7  18       55.56       25.63     41.73 o 
   0   7  18      149.49      136.88     36.87 o 
   1   7  18        0.59       11.58     62.34 o 
   2   7  18       58.04      109.68     57.40 o 
  -1   8  18       36.95       51.10     73.90 o 
   0   8  18       19.15        2.70     37.74 o 
   1   8  18       40.25      118.21     64.83 o 
   2   8  18       33.71      -40.19     63.09 o 
  -1   9  18        4.62      -70.10     70.10 o 
   0   9  18       48.36       34.72     88.64 o 
   1   9  18      118.14      141.02     52.78 o 
                                                 
